# Supplementary material for: Cryptosporidium parvum hijacks a host’s long noncoding RNA U90926 to evade intestinal epithelial cell-autonomous antiparasitic defense
Source: Front Immunol. 2023 Jun 5;14:1205468. doi: 10.3389/fimmu.2023.1205468 (PMC10280636; doi:10.3389/fimmu.2023.1205468)
Supplement: Supplementary file 1 [file DataSheet_1.xlsx]

## Sheet: siCtrl vs siCtrl+CP
List of genes whose expression levels are altered (p<0.05) in IEC cells treated with siCtrl with or without infection
			Average Expression Level
Gene Symbol	Adjusted p value	Fold Change	siCtrl	siCtrl+CP
Usp18	4.3628e-15	1.36494	71.031	182.951
Cyp1a1	7.61341e-07	1.33235	19.4896	49.0774
Ifi44	1.2027e-09	1.2854	41.6378	101.492
Oas2	3.45759e-06	1.24243	25.2167	59.6617
Ifit3b	0.00135893	1.10012	43.302	92.8279
Oas1a	0.000184014	1.0524	20.5795	42.6814
Mx2	1.58556e-07	1.04959	54.3183	112.436
Xaf1	2.19264e-16	1.02177	184.07	373.739
Ifit3	0.000133527	0.976863	122.012	240.143
Irf7	9.71807e-17	0.943836	211.985	407.782
Oas1b	1.33248e-05	0.920843	46.2638	87.5877
Gnrh1	0.007676	0.914975	2.42319	4.56901
Rtp4	8.19361e-23	0.8891	374.084	692.811
Acat3	0.00211278	0.8844	19.8857	36.709
Nr1h4	0.0118288	0.867903	9.18347	16.7599
Plek	0.00125871	0.856334	24.3981	44.1711
Phf11d	0.0137544	0.840462	9.77725	17.5074
Irgm2	1.73507e-11	0.81871	175.919	310.291
Fos	2.83484e-07	0.818396	85.5193	150.808
Trim21	1.98885e-05	0.80071	58.5118	101.925
Anks1b	0.0275577	0.78678	6.6011	11.3883
Zfp931	0.000926466	0.773789	36.2428	61.9663
Lipo1	0.0167552	0.769544	1.8474	3.14932
2019-09-03	0.0335848	0.761335	6.17372	10.4648
Mrc1	0.00340715	0.757621	29.3227	49.5759
Igtp	2.58619e-09	0.753964	170.861	288.144
Acta2	4.4177e-24	0.752093	507.595	854.908
Cdo1	0.039979	0.740059	5.86514	9.79622
Adcy3	0.0164969	0.735882	15.1107	25.1657
Irf9	1.08393e-05	0.713472	534.855	877.025
Setdb2-phf11c	0.00586035	0.709324	27.4055	44.8091
Piwil4	0.0349205	0.691771	12.0856	19.5215
Trim34a	0.0148568	0.686955	21.0415	33.8743
2310045n01rik-mef2b	0.0450582	0.676671	10.3825	16.5959
Oasl2	1.43494e-20	0.675939	730.546	1167.15
Gm6548	1.96176e-23	0.669295	654.827	1041.37
Efhb	0.0349424	0.668511	14.3987	22.8858
Lrrc15	0.00195665	0.662393	46.6581	73.8461
Cd93	0.034668	0.652111	15.6575	24.6052
Helz2	8.78216e-28	0.651933	1224.84	1924.56
Epm2a	0.0455519	0.647766	13.746	21.5364
Cd68	0.000206022	0.634235	80.2139	124.501
Myl9	0.0115503	0.634144	30.268	46.9764
Sp100	0.000641894	0.630488	66.8903	103.552
Havcr2	0.00643378	0.628396	39.624	61.2526
Eif2ak2	5.80136e-25	0.618792	1036.05	1590.94
H19	0.0379352	0.611722	18.5603	28.3617
H2-T9	0.0275537	0.611498	23.9564	36.6017
Ccdc151	0.00991563	0.60181	40.97	62.1769
Stat1	1.90072e-18	0.594602	897.711	1355.59
H2-T24	0.00136437	0.592678	74.5952	112.493
Neurl1a	0.0117187	0.59167	38.8915	58.6091
Sla	0.00717081	0.579363	45.1053	67.3959
AW011738	0.0101153	0.575974	45.5643	67.9219
Strip2	0.0218431	0.575783	38.0661	56.737
Parp14	3.58465e-08	0.570333	255.83	379.873
Oas3	0.000127503	0.569651	109.334	162.27
Ptgs2	1.01863e-23	0.568444	1852.7	2747.41
Mmp3	0.0180313	0.567397	38.2328	56.6551
Trim14	1.19505e-05	0.567169	168.06	249
Fosb	0.00949439	0.564789	49.5389	73.2765
Cyp1b1	9.08713e-31	0.56008	1651.49	2434.88
Mettl7b	1.18102e-06	0.551372	246.036	360.561
Lgals3bp	5.37224e-21	0.546677	1131.04	1652.13
Proca1	0.0457223	0.54192	1.08425	1.57857
Dnah6	0.0468684	0.535027	26.0883	37.8012
Col12a1	4.72491e-23	0.534427	2081.82	3015.25
Trim25	1.48003e-21	0.519485	1378.23	1975.62
Cxcl2	0.0277313	0.518901	38.7257	55.4886
AI607873	0.0220771	0.517776	44.7442	64.0624
Ptges	0.0285345	0.509252	39.6856	56.485
Bst2	5.81761e-14	0.503867	929.054	1317.41
Fsbp	0.0362335	0.498969	151.722	214.414
Ddx58	1.87411e-15	0.498548	1503.3	2123.85
Ifit1	7.61436e-06	0.489983	283.509	398.168
Oit3	0.0431028	0.487946	37.6833	52.8488
Itgb3	0.00965951	0.478482	70.2421	97.8667
Msrb3	5.92995e-08	0.476241	403.814	561.752
Gbp3	8.58695e-07	0.47017	328.201	454.648
Tagln	1.51441e-07	0.466059	373.782	516.317
Uba7	6.57575e-05	0.464853	200.694	276.993
Trim12c	0.00051337	0.463499	172.195	237.437
Cbln3	0.0298743	0.45565	52.2246	71.6208
Rwdd2a	0.0355865	0.444888	51.87	70.6059
Peli2	5.37076e-05	0.443926	243.966	331.868
Samd9l	2.588e-07	0.440512	486.371	660.047
Apol10b	0.0376779	0.440072	52.549	71.2918
Lnx1	0.0145552	0.437658	74.7883	101.294
Ptx3	0.0141673	0.437615	77.4717	104.925
Tnfrsf23	1.06267e-14	0.43695	1242.22	1681.65
Cxcl12	7.72352e-34	0.429834	4933.29	6645.53
Tmem71	0.00345217	0.427745	122.047	164.169
Il11	0.043669	0.424046	57.5603	77.2278
Irgm1	2.30129e-06	0.423012	397.006	532.276
Fam46a	0.00421882	0.420904	124.393	166.534
Ifi27	2.9481e-14	0.418833	1291.39	1726.39
Ifi27l2a	0.0498935	0.417633	52.1508	69.6597
Ccne1	5.28638e-05	0.416296	298.525	398.381
Pcdhgb4	0.0284248	0.415522	79.5679	106.126
Gpr35	6.53436e-09	0.410003	841.195	1117.69
Isg15	4.47972e-08	0.408945	628.058	833.882
Parp10	8.85463e-09	0.408643	667.942	886.651
Dtx3l	2.01902e-05	0.4048	392.755	519.97
Lamc2	3.04261e-08	0.404212	593.929	785.985
Slc45a3	0.0204374	0.396878	93.0951	122.574
Gbp7	0.00175733	0.396763	187.61	246.998
Glt8d2	0.0300973	0.396482	72.717	95.7169
Parp9	4.88166e-05	0.395017	309.684	407.221
Apol9b	1.52179e-11	0.392662	1104.84	1450.45
Jam3	0.0191427	0.391198	91.0122	119.361
Cxcl1	9.88547e-12	0.383054	1912.09	2493.55
Dhx58	0.00538307	0.381798	146.264	190.576
Slc40a1	0.00123191	0.378546	230.563	299.74
Tdrd7	3.11801e-09	0.371443	837.481	1083.4
Kctd11	4.19131e-12	0.367905	1521.62	1963.62
Ramp3	0.00713958	0.367826	149.241	192.581
Parp12	8.1293e-09	0.36524	852.132	1097.63
Elf1	4.82898e-08	0.363949	706.298	908.966
Tlr3	0.00422076	0.360676	177.507	227.923
Hmha1	0.0449163	0.360454	82.33	105.698
Cyr61	1.107e-12	0.359695	3584.21	4599.09
Dusp1	1.86595e-06	0.355942	568.557	727.652
Hap1	3.80459e-05	0.35576	586.202	750.139
Ier3	1.08385e-25	0.354332	8139.64	10405.7
Mnda	3.62351e-06	0.353827	585.9	748.748
Klf2	0.00580029	0.34747	217.278	276.449
Cbr2	0.000687187	0.346552	291.321	370.419
Chmp1b	9.18969e-05	0.342829	390.774	495.596
Egr2	0.0249064	0.340996	118.236	149.761
Mitd1	7.88194e-05	0.340982	395.736	501.247
Dstn	2.79505e-17	0.3401	3836.27	4856.12
Tnfrsf9	2.20294e-12	0.337791	2642.24	3339.32
Gm14137	0.0457499	0.334356	92.9048	117.136
Plxdc1	0.00399074	0.331351	216.358	272.22
Ptprn	0.0382064	0.329106	126.321	158.688
Mndal	0.00728436	0.327629	194.396	243.958
Ifih1	0.0228669	0.327553	166.923	209.469
4930447F24Rik	4.80306e-07	0.325552	854.712	1071.08
Plat	3.3247e-12	0.324162	1819.11	2277.41
Tcta	0.0193653	0.322407	144.792	181.05
Neurl3	0.00134439	0.321094	356.61	445.504
Hbegf	4.53449e-08	0.318752	1069.72	1334.21
Vwa1	1.32993e-10	0.318334	2505.81	3124.47
Arntl	1.20741e-06	0.318163	750.813	936.071
Plpp6	0.0453943	0.318006	114.208	142.372
Elmod2	0.000193575	0.317642	416.675	519.298
Trabd2b	0.00254422	0.317226	269.248	335.465
Cck	0.000414105	0.314556	383.072	476.4
Nos2	5.71735e-09	0.313152	2034.43	2527.62
Ccdc126	0.00812904	0.313127	239.706	297.811
Kcnab3	0.00468877	0.313016	237.955	295.611
Rdm1	0.00150307	0.310097	327.501	406.033
Tnc	1.29999e-10	0.310022	2912.44	3610.63
Vsig10	0.00217616	0.309071	312.232	386.827
Adar	7.92649e-08	0.308591	1386.25	1716.86
Gtf2ird2	0.00699699	0.307099	216.623	268.01
S100a3	0.0231396	0.305036	154.415	190.772
Erich1	0.0234416	0.305001	154.402	190.751
Thbs1	2.9812e-07	0.304952	1915.99	2366.97
Kcnk2	9.4169e-05	0.304858	562.786	695.208
Gbp9	0.00848265	0.303777	230.311	284.289
Cntnap1	0.0221201	0.303411	184.471	227.648
H2-Q1	0.033638	0.299114	164.486	202.381
P4hb	4.08737e-20	0.296716	34282.6	42110.8
Timp3	5.83961e-15	0.296512	3991.33	4902.04
Tor3a	1.30598e-07	0.295469	1387.81	1703.23
Pgf	0.0021515	0.294732	365.804	448.716
Fosl1	3.09783e-13	0.294192	3013.11	3694.67
Irf5	0.00239694	0.293243	341.428	418.383
Zufsp	0.0282568	0.291781	159.364	195.086
G530011O06Rik	0.0200014	0.291057	179.315	219.398
Helb	7.4803e-05	0.287262	731.527	892.698
Pard6g	0.0380434	0.286784	151.714	185.079
Gadd45b	0.00024548	0.285768	670.029	816.805
H2-L	0.0108617	0.284694	247.557	301.563
Vmac	0.0227615	0.284302	191.662	233.411
Loxl2	4.0478e-11	0.283399	3171.77	3860.23
Me2	5.33139e-14	0.282677	6589.6	8015.92
Serpine1	9.66659e-12	0.281726	7033.79	8550.62
Btg2	0.019312	0.280299	216.322	262.712
Fam162a	5.50253e-15	0.278693	6863.04	8325.52
Exo1	0.000170684	0.276522	613.947	743.657
Adgrg1	0.00852677	0.274289	288.502	348.913
Nt5dc3	5.94333e-05	0.272466	698.425	843.608
F3	0.00113474	0.272291	491.509	593.608
Ficd	0.0393976	0.271299	177.326	214.013
P4ha2	1.32014e-11	0.270996	11678	14091.2
Ifi203	3.21596e-08	0.269929	2049.03	2470.62
Trpc1	0.00110165	0.269919	452.824	545.988
Dixdc1	1.61057e-05	0.269334	919.756	1108.54
Tcf19	3.67596e-10	0.26878	3630.63	4374.15
Apol9a	8.64911e-07	0.268324	1689.78	2035.18
Sdc3	9.47141e-15	0.267837	7356.47	8857.21
Igsf9	0.0165556	0.266029	246.196	296.049
Gli2	0.0179633	0.265984	229.86	276.396
Plod2	2.42606e-17	0.264964	12118	14561
Adamts4	0.000137537	0.264568	722.761	868.236
Dhrs1	1.48762e-09	0.26436	2932.99	3522.83
Slc27a1	3.01897e-08	0.261647	2049.68	2457.25
Plaur	0.00586501	0.260907	382.034	457.765
Slfn9	0.00134437	0.260117	631.045	755.724
Zhx1	0.00039313	0.259972	734.812	879.904
Tiparp	1.19302e-09	0.259118	3595.17	4302.51
Kremen1	5.5342e-10	0.256788	2627.98	3139.95
Snx30	0.000445503	0.256598	673.803	804.965
Bpgm	6.97627e-05	0.256554	809.89	967.512
Siglecg	0.0195642	0.256075	243.136	290.359
Stat2	0.00022288	0.255303	717.739	856.683
Stx11	0.00324975	0.253693	451.497	538.3
Tbc1d9	4.77492e-05	0.253284	897.775	1070.07
Snx24	0.000396545	0.25227	660.464	786.665
Gadd45g	0.017207	0.251919	309.43	368.466
Fam210b	0.0168959	0.249588	283.754	337.346
Vgll3	0.00884386	0.249445	380.984	452.895
Slc1a3	0.00731444	0.248702	375.292	445.899
1810011O10Rik	0.0116805	0.246065	362.331	429.713
Vcl	4.00854e-13	0.245565	6105.34	7238.23
Lonrf3	7.02727e-05	0.244656	1322.83	1567.3
Car12	2.90777e-07	0.244569	3113.69	3688.91
Mcam	0.00115622	0.24385	571.937	677.259
Cnn2	1.781e-09	0.242765	3576.27	4231.65
Bmper	0.0284556	0.242561	277.795	328.657
Noct	8.87052e-07	0.242032	2078.92	2458.65
Higd1a	4.19853e-09	0.24196	3976.51	4702.62
Abi3	0.0310092	0.24042	263.791	311.626
P3h3	0.0478671	0.240057	196.856	232.495
Lox	1.64642e-17	0.239955	19844.1	23435
Prl2c3	0.00279913	0.239456	569.699	672.557
Ifitm3	4.26572e-08	0.238658	3347.35	3949.52
Csrnp1	0.00482803	0.237736	500.135	589.73
Ifi204	4.60847e-06	0.237714	1664.16	1962.24
Ncapd3	1.202e-08	0.237514	2975	3507.41
Syde2	0.0282338	0.237136	250.088	294.766
Pcx	7.32842e-06	0.236847	1472.49	1735.21
Arhgap28	4.52048e-06	0.235626	1604.56	1889.24
Btbd10	0.00829177	0.235529	394.847	464.869
Arrb1	5.75793e-07	0.235084	1881.73	2214.75
Dgat2	0.0239733	0.234658	292.041	343.623
Fam101b	0.0277023	0.234244	261.077	307.102
Slc31a2	0.0371715	0.233326	239.455	281.489
Flt1	0.0004768	0.233281	795.92	935.609
Wwc1	0.0203456	0.233172	318.998	374.955
Mboat2	0.0146615	0.232674	417.27	490.297
Nanos1	0.00173914	0.232492	600.51	705.517
Ampd3	3.68384e-06	0.232308	1729.06	2031.15
Slc2a3	9.15414e-09	0.232145	3888.9	4567.82
Atxn1	0.00701721	0.231518	442.431	519.445
Hivep2	0.00238153	0.231017	852.628	1000.7
Tap1	0.00940323	0.230825	384.51	451.224
Unc5b	2.31311e-08	0.230697	3681.41	4319.77
Apln	3.37879e-09	0.230638	3250.56	3814.06
Ifi35	0.0197522	0.23017	358.322	420.302
Dera	0.0493819	0.229747	278.205	326.231
Ero1lb	0.0077621	0.229084	512.031	600.147
Arhgap29	0.000103773	0.228574	1168.57	1369.19
Kcnab2	8.9528e-06	0.227841	1760.98	2062.25
Gdf11	0.0407354	0.227265	238.753	279.488
Tns1	7.78548e-11	0.227046	8238.87	9643.07
Dlk1	4.009e-05	0.226797	1455.59	1703.38
Gen1	0.0373734	0.226619	339.752	397.54
H2-T22	1.15206e-06	0.226359	2153.43	2519.25
Alas1	1.57492e-05	0.225554	1552.68	1815.44
Rmi2	0.00514373	0.224162	517.616	604.626
Fuca2	0.0317566	0.224081	314.681	367.557
Tpp1	1.24684e-07	0.223908	4114.86	4805.71
Them6	0.0103145	0.223813	435.154	508.18
Sdf2l1	0.00885686	0.223757	443.095	517.433
Isg20	0.0203088	0.223697	406.577	474.769
Shb	9.67485e-05	0.223591	1361.43	1589.65
Slc2a1	1.39936e-09	0.223436	14069.9	16426.8
Cdc42ep3	1.73006e-05	0.222595	1629.87	1901.78
Hpse	0.00432426	0.222553	535.921	625.311
Egln1	3.18739e-11	0.222352	6158.1	7184.25
Wdr1	1.06986e-09	0.221774	6692.71	7804.81
Cyp4f16	0.0105819	0.221599	434.113	506.187
Srf	4.92729e-06	0.220853	1651.76	1925
Il17ra	0.0382815	0.2202	265.364	309.121
Zfp36	0.0364136	0.220113	281.357	327.732
Glcci1	0.00755198	0.219148	470.369	547.53
Mfap3l	0.0275453	0.218564	330.606	384.685
Hey1	0.022841	0.218456	358.941	417.623
Anxa5	4.13582e-12	0.217726	12123.2	14098.1
Frmd6	2.03776e-06	0.21717	2345.74	2726.81
Tfrc	2.30684e-05	0.215868	3355.32	3896.88
Itprip	0.000283566	0.214596	1160.36	1346.45
Hacd1	0.0060847	0.21418	568.879	659.925
Mphosph6	0.0012584	0.213977	774.516	898.346
Prelid2	0.0276362	0.213542	359.213	416.518
Ly75	0.0262662	0.213509	339.582	393.747
P4ha1	1.5246e-08	0.212775	19337.3	22410.2
Cd109	0.00017532	0.212724	1287.69	1492.27
Sgk1	0.00600344	0.212456	730.787	846.734
Manba	0.00521527	0.212267	554.195	642.04
Bcor	0.00110453	0.212228	903.336	1046.49
Ctnnal1	1.26497e-07	0.212117	3112.38	3605.34
2610528A11Rik	0.0442468	0.211881	359.307	416.149
Fam214b	0.00547371	0.211254	594.154	687.848
Ubr7	0.000579146	0.21074	1299.39	1503.76
Bcl2l11	0.00328647	0.21033	644.725	745.917
Ogfr	0.000232552	0.209869	1303.76	1507.91
Dcp2	0.00220283	0.209795	884.055	1022.43
Map2k6	0.00756852	0.209746	560.856	648.622
Csrp1	1.67066e-09	0.208423	5415.53	6257.24
Cx3cl1	6.80641e-07	0.206327	3416.02	3941.22
P3h1	0.00277306	0.206308	712.622	822.174
Dclk1	0.00193522	0.205963	787.8	908.693
Loxl4	0.0135652	0.205771	509.682	587.818
Etnk1	3.7844e-06	0.20547	2321.62	2676.97
Pxdc1	0.00597774	0.205464	610.438	703.869
Galnt10	0.000965527	0.205329	931.575	1074.06
Nid1	1.91659e-12	0.204898	15324.6	17663.2
Fhl2	0.000675145	0.204782	1096.4	1263.61
Smtn	1.88068e-06	0.203444	6712.6	7729.18
Cpeb4	0.0165109	0.202802	541.606	623.351
Layn	0.000132617	0.202505	1419.75	1633.7
Col6a3	0.000429726	0.202387	1358.29	1562.85
Cenph	0.016834	0.201534	480.68	552.744
Plscr2	0.0222071	0.201453	410.76	472.315
Rap1gap2	0.0329316	0.201213	352.844	405.652
Tsc22d2	0.000162787	0.201165	1403.79	1613.83
Arpc5	2.2785e-05	0.201098	2397.98	2756.65
Parp16	0.0390466	0.200873	357.187	410.548
Ifi202b	5.25767e-06	0.200866	3136.7	3605.29
Slco4a1	0.000671714	0.200842	1286.83	1479.04
Fn1	5.20555e-07	0.200301	36703.1	42169.6
H2-K1	3.32527e-07	0.199982	5005.46	5749.69
4930427A07Rik	0.0472979	0.19985	295.263	339.133
Nqo1	0.00632459	0.199319	695.297	798.31
Klhl21	0.00241037	0.19882	903.287	1036.76
Nbeal1	0.0446983	0.198368	485.164	556.677
Gper1	0.042479	0.198209	324.87	372.714
Tpm2	4.67565e-05	0.198194	2251.75	2583.35
Plau	0.00627605	0.197668	702.332	805.464
Ackr3	6.22344e-05	0.197622	2075.03	2379.65
Bag4	0.00193259	0.196993	916.604	1050.71
Crim1	0.0198644	0.196937	450.364	516.236
Bsg	3.52838e-11	0.196936	49996	57308.5
Col4a2	3.38295e-10	0.196906	8936.09	10242.9
Ptpdc1	0.0100576	0.196866	553.498	634.423
Asap2	0.00808977	0.196668	615.054	704.882
Large	0.00019421	0.196475	1377.45	1578.42
Scamp1	0.00158592	0.196263	1119.93	1283.13
Pgk1	8.77929e-11	0.195975	73500.4	84194.6
Igsf3	0.0081227	0.195655	628.095	719.322
Gaa	3.88303e-07	0.195582	4850.64	5554.89
Mbnl2	3.69481e-09	0.195363	7304.71	8363.98
Dck	1.93103e-06	0.195233	3669.47	4201.21
Rnf19b	3.08239e-05	0.193697	1937.57	2215.98
Glmp	6.95881e-07	0.193664	4418.48	5053.26
Bnip3l	8.71499e-09	0.193373	10552.1	12065.7
Fat4	0.0459243	0.192932	346.193	395.728
Ddah1	7.72978e-06	0.192831	2829.14	3233.71
Rc3h2	0.00224288	0.192504	1263.74	1444.13
Plekhb2	0.000115089	0.192313	1589.46	1816.11
Ccne2	0.000371506	0.192304	1403.78	1603.94
Zc3h12a	0.00351042	0.192237	827.433	945.37
Zxdc	0.0383563	0.192023	421.433	481.43
Pms2	0.0105665	0.191202	592.071	675.976
Snx7	0.0184071	0.190337	493.587	563.198
Abhd2	0.0252809	0.190259	657.84	750.575
H2-D1	2.3101e-05	0.189365	2980.05	3398.03
Fam131b	0.0295921	0.189246	550.661	627.846
Angptl2	5.53736e-08	0.189156	4913.95	5602.38
Tada2b	0.0127259	0.188347	609.446	694.438
Fndc3b	1.32451e-05	0.187911	2606.75	2969.38
Alg11	0.00338166	0.186995	893.25	1016.87
Flnb	6.8002e-07	0.186646	12219.1	13906.7
Postn	0.00482967	0.186424	827.704	941.877
Stim1	0.0088864	0.186088	665.981	757.669
Kdm3a	3.90106e-05	0.185752	4492.8	5110.16
Dtna	0.00339612	0.185687	1009.07	1147.67
Asph	3.0943e-06	0.18547	3911.56	4448.18
Tmem181a	0.0335072	0.184974	447.666	508.905
Spsb1	0.0358117	0.184432	504.313	573.086
Nfkbiz	0.000298276	0.183751	1702.31	1933.54
Slc41a2	0.00574041	0.183097	768.761	872.789
Gopc	0.00708773	0.18255	1085.19	1231.57
Dpm1-adnp	2.02026e-05	0.182055	2951.16	3348.09
Zfp955a	0.0129706	0.181019	650.993	738.021
Chrac1	0.0215244	0.180995	621.766	704.874
Sox9	0.00381901	0.180937	1015.46	1151.15
Glrx	0.0128136	0.180843	656.322	743.971
Tbc1d4	0.0456935	0.18037	402.716	456.347
Gxylt1	0.00268349	0.180304	1147.86	1300.67
Heca	0.00262095	0.179784	993.081	1124.88
Ctsl	3.40694e-08	0.179407	8005.53	9065.61
Lmbrd2	0.0282692	0.179378	585.478	662.993
D830031N03Rik	0.0390624	0.179333	763.401	864.445
Lrig1	0.00063462	0.179255	3031.23	3432.26
Fam114a1	0.000318027	0.178971	2675.78	3029.18
Hspa4l	1.01452e-05	0.178887	3823.08	4327.77
Ikzf5	0.0268189	0.178809	550.497	623.135
Rnd1	0.0243966	0.178293	582.173	658.755
Clybl	0.0132638	0.177699	726.217	821.408
Sertad1	0.0124393	0.177151	665.926	752.929
Gbe1	0.000114617	0.176994	3319.01	3752.22
Adamts7	0.00012826	0.176593	1942.51	2195.45
Ostm1	0.0222244	0.176151	592.054	668.942
Mif4gd	0.049414	0.176012	387.721	438.03
Zfp260	0.00749286	0.175963	812.344	917.72
Dnajc3	0.00889927	0.175921	850.3	960.571
Nt5dc2	0.000170984	0.175298	2849.92	3218.12
Tgoln1	0.000216603	0.175121	2679.98	3025.85
D1Ertd622e	0.00976929	0.174762	881.921	995.493
6430706D22Rik	0.013721	0.174347	726.858	820.225
Slc35a2	0.00575689	0.174195	873.595	985.707
B3galnt2	0.0284242	0.174073	663.007	748.031
Polr3k	0.0385124	0.173944	465.262	524.88
Tmem231	0.0195402	0.173496	1232.65	1390.17
Top3a	0.0363674	0.173472	492.55	555.483
Tmem189	0.000194022	0.173454	2159.48	2435.36
Itga5	3.18703e-07	0.173309	7099.48	8005.67
Tmed8	0.010753	0.172996	780.055	879.432
Rad51ap1	0.0161593	0.172677	712.193	802.747
Ctdp1	0.00688159	0.172621	952.853	1073.96
Enpp4	0.00603603	0.172456	963.089	1085.38
Map2k1	1.83372e-06	0.172379	4393.38	4950.97
E2f7	0.00200449	0.172317	1298.59	1463.33
Kctd9	0.019117	0.172251	714.916	805.578
3300005D01Rik	0.013222	0.172025	706.194	795.626
Lgals9	0.0316011	0.171869	545.114	614.08
Ets1	9.32405e-06	0.17183	3234.99	3644.17
Cap1	7.7855e-08	0.171813	9472.15	10670.1
Fam13b	0.0390658	0.171565	470.261	529.645
B230354K17Rik	0.0101797	0.171466	809.017	911.117
Slc39a13	0.000611477	0.171197	1616.05	1819.66
Atad2	7.81697e-06	0.170686	8191.9	9220.75
Pdk1	4.15962e-07	0.170654	7158.54	8057.43
Rassf5	0.0389097	0.170574	475.23	534.874
Tanc2	0.00928584	0.170441	790.366	889.48
Tjp2	0.000747055	0.170176	1564.41	1760.27
Cotl1	0.000234289	0.169827	2547.01	2865.19
Vma21	0.000744824	0.169647	1806.05	2031.41
Uhrf1bp1l	0.00285475	0.169621	1104.86	1242.7
Arhgap22	0.00086603	0.169408	1734.91	1951.08
Mllt11	0.0450414	0.169406	475.892	535.186
Lmf1	0.0318227	0.169256	556.452	625.718
Gabarapl2	0.00227377	0.169217	1350.12	1518.14
Atp11c	0.0286267	0.168942	574.399	645.759
Ankrd37	0.00572985	0.168894	1328.19	1493.14
Ppt1	0.00070905	0.168881	1825.04	2051.69
H2-Q4	0.000367774	0.168838	2951.55	3317.99
Sdf2	0.0214644	0.16873	695.933	782.277
Add3	0.00125913	0.168713	1433.61	1611.46
Lca5	0.0381255	0.168687	573.756	644.922
Maff	0.00248871	0.168612	2068.1	2324.5
Dhfr	0.00130205	0.167908	1585.06	1780.7
Vhl	0.00241082	0.167292	1292.22	1451.1
Arrdc3	0.00288442	0.166495	1213.64	1362.1
Zzef1	0.0208083	0.166413	704.209	790.308
Mmp9	0.000592033	0.166118	1845.63	2070.86
Trafd1	0.0122937	0.16576	848.29	951.575
Il7	0.0262338	0.165729	640.674	718.664
Purb	0.000278265	0.16554	4178.77	4686.85
Pcyox1	0.000703153	0.165535	2021.3	2267.05
Palld	1.31778e-06	0.165339	5078.86	5695.59
Tnfrsf1b	0.000197594	0.164734	2649.34	2969.81
Smcr8	0.0104944	0.164248	993.721	1113.55
Zbtb41	0.0472675	0.164164	635.406	711.983
Apeh	0.00213099	0.163897	1562.19	1750.14
Hexb	0.00102804	0.163872	2886.67	3233.9
Itgav	3.86308e-05	0.163851	6129.3	6866.5
Plbd2	0.000789424	0.1638	2611.97	2926.02
Pdk3	8.89228e-05	0.163043	3713.64	4157.96
Smap2	0.00115894	0.162965	1677.23	1877.8
Ly6e	0.00220071	0.162915	1679.66	1880.46
Piga	0.0065922	0.162455	1367.08	1530.02
Kitl	0.00616338	0.162452	1117.5	1250.69
Atp6ap2	0.0001653	0.162288	2939.76	3289.77
Cdc6	0.00352419	0.162251	1620.71	1813.63
Polk	0.0202236	0.162243	706.815	790.944
Il1rap	0.0256401	0.162127	730.854	817.779
Grn	7.2254e-06	0.162048	9924.52	11104.3
Mier2	0.00708776	0.162002	1014.03	1134.54
Atp11b	0.000139975	0.161946	3526.56	3945.49
Dpy19l4	0.0458439	0.161892	486.184	543.92
C3	0.00260215	0.161849	2405.18	2690.73
Homer1	0.0390086	0.161748	540.466	604.588
Dok4	0.0436659	0.161476	543.783	608.183
D17H6S56E-5	0.000250644	0.161174	19499.2	21803.9
Prkab2	0.044356	0.160927	503.484	562.897
Mpp2	8.25789e-05	0.160834	3291.15	3679.29
Hip1r	0.00309238	0.16076	1377.12	1539.45
Esco2	0.0102174	0.160482	1251.28	1398.5
Nlgn2	0.000207109	0.160301	2592.1	2896.72
Hk1	5.4216e-07	0.160271	14767.9	16503.1
Col4a1	1.54224e-07	0.160157	13144.3	14687.6
Tpm4	2.88199e-07	0.159532	21306.4	23797.6
Plvap	0.0259297	0.158971	778.433	869.113
Clspn	0.00761054	0.158145	1277.87	1425.91
Cln8	0.0317194	0.158125	645.605	720.39
Usp49	0.0194921	0.157735	754.735	841.933
Usp25	0.00160177	0.157655	1700.14	1896.46
Pxdn	0.000185729	0.157647	2846.98	3175.71
Tbc1d8b	0.00202118	0.157629	1856.6	2070.94
Atxn7l1	0.0388347	0.157538	776.436	866.023
Gpc1	1.08371e-05	0.157496	9794.65	10924.5
Rbsn	0.0111411	0.157312	1075.58	1199.5
Dgcr8	0.0481183	0.157261	668.004	744.936
Dnajc7	0.00107476	0.157041	1952.76	2177.32
Magi3	0.000579179	0.156578	2119.81	2362.82
Ssx2ip	0.00599463	0.156473	1307.52	1457.31
Gtf2e2	0.000731097	0.156212	2278.82	2539.42
Vamp7	0.049443	0.156203	545.741	608.147
Map4k3	0.0273868	0.155052	782.728	871.538
Arhgef10	0.00122043	0.15494	1810.64	2015.92
Nr3c1	0.001035	0.154862	3153.85	3511.22
Ate1	0.0329359	0.154573	652.911	726.75
Klhl2	0.0176054	0.154483	836.617	931.174
Agrn	0.000210781	0.153891	3436.43	3823.26
Hilpda	0.0132053	0.153762	1082.25	1203.97
Col5a1	3.68073e-06	0.153731	12000.7	13350.1
Flna	0.000142038	0.15369	28146.6	31310.6
Cisd2	0.00737449	0.15325	1255.92	1396.68
Cpd	0.000254956	0.153058	3784.44	4208.01
Rab11fip1	0.0385821	0.152694	667.221	741.712
Casp8ap2	0.0122486	0.152552	1339.84	1489.28
Calu	9.31076e-07	0.152552	14874.4	16533.4
Tnfrsf22	0.0366091	0.15249	803.101	892.636
Itgb1	1.89082e-07	0.152443	13692	15218
Tmem263	0.0124425	0.15229	1211.03	1345.86
Ikbip	0.0251883	0.152061	907.835	1008.75
Macf1	1.48072e-05	0.151949	6600.05	7333.11
Lif	0.0271634	0.151858	808.021	897.711
Ppp2r1b	0.018464	0.151435	1088.28	1208.72
Ccdc136	0.0482115	0.151236	559.722	621.583
Prr13	0.00821789	0.151216	2810.85	3121.46
Papd5	0.000576801	0.150895	2538.72	2818.63
Tapt1	0.0279481	0.150613	834.262	926.065
Gapdh	0.000179087	0.150552	213358	236826
Tusc3	0.000259189	0.150126	4211.32	4673.16
Ndrg1	0.0383895	0.149783	49386.2	54789.2
Hcfc2	0.028184	0.149762	757.035	839.845
Ikbkg	0.0491299	0.149667	662.223	734.613
Cnst	0.0359573	0.149665	735.094	815.448
H2-T23	0.00854748	0.149376	1164.38	1291.4
Ids	0.0007024	0.149315	2621.27	2907.1
Ift140	0.025838	0.149187	1077.7	1195.11
Cdc42bpa	0.00013027	0.148808	3941.05	4369.26
Iffo2	0.0129186	0.148136	1059.54	1174.11
Nadk2	0.000115479	0.148024	3849.51	4265.45
Exoc2	0.0200041	0.147899	943.049	1044.86
Atp6ap1	9.59983e-05	0.147784	6009.07	6657.25
Camsap2	0.0230775	0.147495	1651.75	1829.55
Enpp5	0.00461245	0.147418	1842.61	2040.85
Hk2	0.00142395	0.147175	2227.58	2466.82
Lgals8	0.00291546	0.147087	1757.03	1945.62
Snx25	0.00219725	0.147057	1727.76	1913.16
Filip1l	0.000790033	0.146889	3525.72	3903.6
Dcun1d1	0.0460008	0.146698	821.622	909.562
Zswim6	0.0352905	0.146431	738.414	817.297
Grem1	0.000140722	0.146136	3969.11	4392.22
Golt1b	0.024638	0.146086	1076.18	1190.86
Ifit2	0.0363976	0.146013	874.272	967.388
Phospho1	0.0209223	0.145966	1348.26	1491.81
Tcirg1	0.0027255	0.145946	2578.91	2853.45
Gtf2b	0.0321949	0.145666	838.233	927.287
Shcbp1	0.0074928	0.145588	1581.98	1749.95
Bmp2k	0.0164775	0.145538	1072.82	1186.69
Ric1	0.0197562	0.145405	1159.38	1282.33
Uaca	0.00522404	0.14443	1645.3	1818.54
Pcmtd2	0.0277982	0.144408	935.067	1033.51
Fosl2	0.000196412	0.144341	3762.41	4158.32
Meis2	0.0410451	0.144125	709.126	783.628
Efcab14	0.0252748	0.143913	863.533	954.116
Ap1s2	0.0194058	0.142966	1283.89	1417.64
Pkp2	0.00567677	0.142919	1830.95	2021.62
Tmx4	0.00401352	0.142643	1922.06	2121.81
Sertad2	0.000437935	0.142396	3253.5	3591.01
Prl2c2	0.0193416	0.142282	1060.91	1170.87
Tnfaip3	0.0327217	0.142197	816.258	900.81
Tinagl1	0.00191793	0.142072	5303.05	5851.86
Mfap1a	0.0268605	0.14187	902.448	995.701
Il1r1	0.0105803	0.141419	1259.18	1388.87
Soga1	0.0022746	0.140949	2671.64	2945.83
Hsp90b1	7.88401e-05	0.140948	20394.1	22487.1
Zcchc2	0.0214252	0.140904	1061.49	1170.4
Pgrmc1	0.00116721	0.140751	3053.22	3366.11
Hivep1	0.0122603	0.140524	1505.22	1659.21
Myh9	0.000121269	0.140228	25384.2	27975.4
Avl9	0.0357971	0.140011	940.717	1036.59
Vamp2	0.00505305	0.13962	2177.76	2399.06
Polh	0.0111539	0.138765	1280.48	1409.76
Arfgap1	0.0180459	0.138489	1111.09	1223.04
Plekhg2	0.0293437	0.138453	1072.25	1180.25
Prkca	0.00144633	0.138358	2407.91	2650.27
Myl12a	2.92153e-05	0.138252	14021.6	15431.8
Aff4	0.00145428	0.138245	4238.93	4665.22
Syt17	0.0355418	0.138164	842.218	926.864
Pcgf5	0.0220068	0.138114	1271.84	1399.61
1810037I17Rik	0.0163127	0.137808	1365.05	1501.87
Slc4a4	0.0180704	0.137792	1392.65	1532.23
4931406P16Rik	0.0222424	0.137708	1118.81	1230.87
Kdelr3	0.00558201	0.137648	1971.07	2168.39
Tmem123	0.00399384	0.137051	2875.88	3162.48
Nfkbia	0.00285616	0.13654	2443.89	2686.48
Itpr3	0.000955585	0.13616	7036	7732.4
Fez2	0.0283928	0.136051	1057.56	1162.15
Syap1	0.00726887	0.13597	1811.28	1990.29
Plagl2	0.0215094	0.135929	1106.45	1215.77
Ugdh	3.65352e-05	0.135888	11243	12353.4
Mt2	0.000390396	0.13586	7738.86	8503.05
Egln3	0.00912379	0.135822	1758.39	1931.97
Nupl1	0.0214101	0.135373	1105.47	1214.23
Rprd1a	0.0143625	0.134923	1545.06	1696.52
Tor1aip2	0.00127219	0.134081	3001.94	3294.31
Pls3	0.000240874	0.134062	4608.17	5056.91
Uxs1	0.0165944	0.133647	1572.65	1725.3
Kansl2	0.00421903	0.133619	3216.81	3528.98
Rfc2	0.0113161	0.133463	2563.28	2811.72
Neil3	0.0303738	0.133436	1246.24	1367.01
Stil	0.0401584	0.133359	939.032	1029.97
Asf1b	0.00473195	0.133188	2622.02	2875.61
Tpd52	0.00598948	0.132776	1893.39	2075.92
Mcc	0.0461202	0.132714	877.825	962.406
Pias1	0.0233982	0.132315	1173.64	1286.37
Hexa	0.00269651	0.132143	2427.21	2660.03
Ctdspl2	0.0106677	0.132132	1795.65	1967.87
Pfkp	0.00231658	0.132069	7296.08	7995.52
Erc1	0.00809418	0.132014	1594.9	1747.73
Eaf1	0.021781	0.131915	1479.79	1621.47
Atp7a	0.0152888	0.131889	1571.32	1721.74
Mfhas1	0.014273	0.131753	1375.03	1506.51
Il13ra1	0.00328374	0.131466	3634.59	3981.35
Foxf2	0.0488	0.131195	951.782	1042.39
Slc4a8	0.0323661	0.130846	1073.47	1175.38
1190002N15Rik	0.0133225	0.130422	1604	1755.76
Slc6a8	0.00450599	0.130296	2767.7	3029.3
Fnbp1	0.0300019	0.130073	1024.89	1121.59
Trim26	0.0493109	0.130043	896.781	981.371
Atp11a	0.0080456	0.130039	2145.08	2347.41
Ndufv3	0.00117016	0.129999	3808.91	4168.06
Amotl2	0.00234574	0.129851	3001.31	3283.97
5031439G07Rik	0.00414011	0.129509	2485.57	2719.01
Arfgap3	0.00348306	0.129502	2349.64	2570.31
Rnf19a	0.00306726	0.129308	2867.75	3136.65
Smc5	0.00381691	0.128914	3142.04	3435.73
Cript	0.0494707	0.128715	849.851	929.159
Col16a1	0.000801034	0.128587	4819.23	5268.49
Arhgap31	0.0292723	0.128462	1163.71	1272.08
Cav2	0.00640888	0.128355	2569.11	2808.16
Sgpp1	0.0217952	0.127876	1255.87	1372.27
Ccdc127	0.0228485	0.127873	1417.25	1548.6
Ano6	0.00279523	0.127511	3242.95	3542.62
Mdh1	0.0027687	0.127428	3008.57	3286.39
Xpnpep1	0.000613055	0.127428	5597.37	6114.25
Npat	0.0205447	0.12742	1641.92	1793.54
Tmf1	0.0414763	0.12729	943.375	1030.39
Ttyh3	0.00123476	0.127176	4382.09	4785.92
Rhob	0.0105292	0.126969	2992.33	3267.61
Cyld	0.000628338	0.126917	5272.34	5757.18
Ctnnb1	8.52978e-05	0.126826	7792.9	8508.98
Naa40	0.0154418	0.126768	1832.22	2000.5
Shisa5	0.00635812	0.12661	2849.31	3110.67
Bnip3	9.54827e-06	0.126307	15042.6	16419
Rfc5	0.0111232	0.126279	1836.59	2004.59
Kat2b	0.0444216	0.126156	1158.03	1263.85
Ninj1	0.0123331	0.12612	1668.83	1821.28
Gpx8	0.0231759	0.126055	1625.3	1773.7
Dut	0.0117935	0.126014	3030.78	3307.42
Ascc3	0.0143484	0.125569	1982.25	2162.51
Slc7a6	0.0151849	0.125496	1507.07	1644.04
Cope	0.0116168	0.125489	2585.86	2820.86
Cd248	0.0146134	0.125375	2040.73	2226.01
Hs2st1	0.0115164	0.125297	1810.21	1974.46
Rpa1	0.000248198	0.125292	6031.53	6578.77
Bmpr2	0.00766374	0.125177	2775.32	3026.88
Papd7	0.0203736	0.124999	1649.25	1798.52
N4bp1	0.00369816	0.124985	3658.78	3989.89
Lamp2	0.00073793	0.124806	11258.3	12275.6
Cd44	7.95198e-05	0.124766	8715.3	9502.56
Cbx1	0.0442769	0.124616	987.258	1076.33
Pi4k2b	0.0118976	0.124492	1760.96	1919.67
Setx	0.0205391	0.124134	2346.85	2557.72
Slc35e1	0.0189577	0.12409	1461.83	1593.13
Ugp2	0.0180031	0.124031	1726.69	1881.7
Sgms1	0.0271679	0.123804	1572.06	1712.92
Cacnb3	0.00244656	0.123413	4679.67	5097.6
Rgs12	0.0480854	0.1234	985.289	1073.27
Fam220a	0.0369301	0.123281	1073.8	1169.59
Dap3	0.0114226	0.123263	1971.39	2147.23
Pja1	0.0209181	0.123207	1645.59	1792.31
Fermt2	0.000949625	0.123127	4953.58	5394.91
Etv4	0.0258535	0.123067	1574.39	1714.59
Suco	0.0407124	0.123022	1221.56	1330.3
Plod3	0.00166072	0.122968	3786.97	4123.91
Slc6a6	0.000860732	0.122862	5994.27	6527.12
Lhfp	0.00540074	0.122726	2250.5	2450.33
Dock11	0.0126802	0.122477	2196	2390.57
Fcho2	0.0307198	0.122441	1272.74	1385.48
Bicd2	0.00289516	0.122123	2860.48	3113.16
Aftph	0.0129335	0.122039	2163.75	2354.75
Tpi1	0.000158051	0.121695	33721.2	36689
Pfn2	0.0437065	0.121343	1071.84	1165.89
Lipa	0.0105314	0.121315	1937.64	2107.62
Lamp1	8.39394e-05	0.121213	24361.4	26496.7
Rnf2	0.0449059	0.121166	1442.21	1568.57
B230219D22Rik	0.00257422	0.12094	3677.81	3999.41
Htra1	0.00160359	0.120287	6722.76	7307.31
Kdm4b	0.0130684	0.120258	2749.79	2988.83
Zc3h7a	0.0452549	0.120129	1040.83	1131.21
Slc39a6	0.0144394	0.12005	1936.29	2104.3
Ldha	0.0003282	0.119501	53080.8	57664.8
Sccpdh	0.0219658	0.119358	1416.51	1538.69
Tbl2	0.00156196	0.119174	4706.6	5111.9
Esd	0.00403557	0.118909	3245.89	3524.76
Rcn3	0.00676719	0.118854	2712.09	2944.98
Neo1	0.00293874	0.118837	3832.5	4161.56
Mt1	0.00134026	0.11871	12454.5	13522.6
Dido1	0.0363994	0.118676	1336.71	1451.32
Rsbn1	0.0249111	0.118523	1439.47	1562.72
Tmem30a	0.00791193	0.118451	4985.22	5411.79
Map1lc3b	0.0229058	0.118347	1687.79	1832.08
Pgm2	0.00103982	0.11827	9650.83	10475.3
Gpr146	0.0492451	0.118014	1006.89	1092.72
Mpzl1	0.0466642	0.11799	1057.84	1147.99
Rlf	0.021583	0.117983	1688.05	1831.9
Igfbp7	0.0196403	0.117714	5145.75	5583.21
Vdac1	0.000406048	0.117583	10951.8	11881.7
Ccng2	0.012043	0.117477	6279.77	6812.52
Myo1e	0.0149911	0.117431	1757.64	1906.69
Ankfy1	0.0049022	0.117284	2830.11	3069.79
Smarca2	0.0223918	0.117273	1656.08	1796.32
Pik3c2a	0.0396473	0.117203	1384.26	1501.41
Kif3b	0.0245106	0.117133	1453.11	1576.01
Bcl10	0.0346172	0.116814	1395.62	1513.32
Rell1	0.0309095	0.116702	1939.28	2102.68
Smc2	0.010395	0.116536	4752.99	5152.85
Fbxo10	0.0494743	0.116519	1175.61	1274.5
Arfip1	0.0150517	0.116491	1819.83	1972.87
Sf3b1	9.87712e-05	0.116328	14244.5	15440.6
Actn4	0.000303064	0.116165	10005.8	10844.7
Zfp703	0.0192354	0.116105	2281.3	2472.48
Mybl2	0.00808223	0.115911	2429.21	2632.44
Aebp1	0.000722884	0.115891	9661.12	10469.2
Smurf2	0.0169221	0.115839	1881.74	2039.06
Ccdc82	0.0173271	0.115767	2047.12	2218.16
Colec12	0.0130786	0.115628	2426.22	2628.68
Cask	0.0414795	0.115542	1185.94	1284.82
Pnpla8	0.0481387	0.115365	1190.87	1290.01
Fam168a	0.00923635	0.115345	2623.52	2841.88
Rbl2	0.012252	0.115055	1968.91	2132.36
Eri1	0.0101493	0.115006	2939.68	3183.61
Smc6	0.00847903	0.114499	3409.48	3691.1
Gmppa	0.042276	0.114488	1386.59	1501.11
Znrf1	0.0167205	0.114465	1785.24	1932.65
Tapbp	0.00102783	0.114378	7317.83	7921.62
Atp13a3	0.010167	0.114358	4279.81	4632.86
Junb	0.0049689	0.114199	4512.54	4884.26
Erlin2	0.0477203	0.114171	1269.42	1373.96
Atp6v1a	0.010747	0.113963	3101.28	3356.19
Ctsa	0.00364262	0.113942	10329.2	11178
Sun1	0.000898908	0.113853	5771.17	6245.07
Hnrnpm	0.00211914	0.113806	4994.26	5404.19
Dag1	0.000678675	0.113472	14288.4	15457.6
Usp33	0.0350842	0.113426	1660.83	1796.67
Fam91a1	0.0127979	0.113259	3818.6	4130.46
Rrm2	0.0133791	0.113181	2416.58	2613.8
Hipk3	0.0482681	0.113161	1477.85	1598.44
Oser1	0.0415936	0.112852	1439.46	1556.58
Taf4	0.0451402	0.112552	1152.62	1246.15
Jak2	0.0219228	0.112395	2102.32	2272.65
Slc44a1	0.0262687	0.112116	1799.95	1945.41
Hdac2	0.013687	0.112056	2738.61	2959.8
Skp2	0.0426318	0.111309	1563.95	1689.39
Stt3a	0.00323897	0.111289	4659.1	5032.73
Icmt	0.0223921	0.11125	1730.96	1869.72
Kctd5	0.0380086	0.111048	1514.08	1635.23
Card19	0.0333478	0.110707	2082.61	2248.72
Gpr137b	0.0317629	0.110689	1550.67	1674.33
Glg1	0.00345665	0.110663	5293.78	5715.82
Cttnbp2nl	0.0174101	0.110591	2364.18	2552.54
Rap1gds1	0.0129745	0.110519	3954.01	4268.81
Ipo5	0.001286	0.110509	9922.83	10712.8
Ppm1b	0.0147403	0.110233	2100	2266.74
Fryl	0.0401345	0.110086	1335.99	1441.92
Ndel1	0.0291429	0.109583	1916.99	2068.27
Stx12	0.0290264	0.10956	1730.69	1867.24
Whsc1l1	0.00928929	0.109464	3447.7	3719.48
Mrpl49	0.0198971	0.109425	2134.66	2302.87
Sdcbp	0.00247617	0.109167	5598.72	6038.81
Pdlim5	0.0310778	0.108667	1751.91	1888.96
Mrc2	0.0363655	0.108523	1686.11	1817.83
Vps4b	0.0173313	0.108407	2532.97	2730.64
Ostf1	0.0117519	0.108134	2740.96	2954.29
Tmem106b	0.0211957	0.108113	1916.31	2065.43
Adipor2	0.00170618	0.107767	5914.16	6372.85
Adam17	0.0355533	0.107599	1889.68	2036.01
Gstm1	0.0259167	0.107381	2267.1	2442.28
Crk	0.00760524	0.107326	3628.51	3908.74
Map4k2	0.0456367	0.107232	1373.62	1479.61
Plk2	0.0216527	0.107185	2071.1	2230.83
Fignl1	0.0467611	0.107049	2376.57	2559.61
Lrp5	0.00406524	0.106926	6643.84	7154.96
Tnks	0.0260422	0.106862	1871.08	2014.93
Pml	0.0112157	0.106788	3030.25	3263.06
Cdkn1a	0.0152508	0.106744	7580.52	8162.67
Suz12	0.0143041	0.106705	4346.56	4680.23
Pnrc1	0.0165761	0.106484	3735.23	4021.35
Pdlim7	0.0119147	0.106369	2677.76	2882.65
Sh3kbp1	0.00208547	0.106318	6819.66	7341.21
Trio	0.0450307	0.106294	2047.78	2204.35
Nedd9	0.0361591	0.106266	1644.17	1769.85
Zc3h11a	0.0312192	0.106144	3213.82	3459.19
Lgals3	0.000683096	0.106121	9829.05	10579.3
Stt3b	0.00487611	0.105838	4544.19	4890.09
Insig2	0.0155467	0.105802	2847.01	3063.64
Gfpt1	0.0494691	0.105703	1818.58	1956.82
Pdcd6ip	0.00133149	0.105392	6576.78	7075.21
Gls	0.0422975	0.105343	2238.16	2407.7
Adam9	0.00814597	0.105238	4887.21	5257.04
Foxo3	0.0391795	0.105186	1579.59	1699.06
Marf1	0.0395194	0.104615	2057.76	2212.52
Fbln1	0.035551	0.103951	2305.47	2477.72
Brk1	0.0402102	0.103767	1910.39	2052.86
Nptn	0.00150288	0.10347	6870	7380.82
Akap11	0.0346691	0.102644	2449.7	2630.34
Smchd1	0.0153275	0.102603	3860.09	4144.61
Ppme1	0.0332851	0.102542	2470.68	2652.68
Pfkm	0.018175	0.102196	3662.42	3931.27
Met	0.0320048	0.102147	2584.96	2774.61
Gsn	0.0191713	0.101554	9562.27	10259.6
Sin3a	0.0173858	0.101423	2974.45	3191.09
Adam15	0.0163686	0.101315	3074.48	3298.15
Hook3	0.0447597	0.101308	1894.05	2031.84
Zfp148	0.0454691	0.10106	1989.51	2133.87
Phf20	0.0218583	0.10096	2937.28	3150.2
Tjp1	0.018759	0.100805	2947.21	3160.51
Nfat5	0.0210882	0.100704	6199.83	6648.06
Slbp	0.0172643	0.100643	4650.7	4986.72
Nup50	0.013189	0.100614	3484.31	3735.98
Srpk2	0.0269638	0.100378	2070.68	2219.89
Tsc22d1	0.00821838	0.10028	5291.23	5672.11
Slc12a4	0.0211645	0.0998462	3057.83	3276.95
Cmtr1	0.018087	0.0994659	2596.49	2781.82
Paxip1	0.039332	0.0993518	1873.71	2007.29
Tulp4	0.0265407	0.0993074	3566.24	3820.37
Tubgcp3	0.0355264	0.0991818	2073.76	2221.34
Aida	0.0392696	0.098925	2454.59	2628.8
Myl6	0.00938838	0.098469	6706.83	7180.57
Ext2	0.0190767	0.0984117	2882.43	3085.91
Txnl1	0.01681	0.0983659	3510.53	3758.23
Wwc2	0.0278029	0.0983639	2392.87	2561.71
Pkp4	0.037518	0.0981486	2251.99	2410.53
Tspan9	0.0216749	0.097741	3192.93	3416.74
Kctd10	0.00504919	0.0976188	5386.1	5763.16
Mkl1	0.0310011	0.0973774	2975.02	3182.76
Net1	0.011101	0.097179	4013.04	4292.67
Kif5b	0.0243361	0.0971764	3476.97	3719.24
Sik3	0.0242584	0.0967954	2848.78	3046.47
Lbh	0.0268136	0.0966726	2389.19	2554.77
Wapl	0.0270095	0.0963429	2384.49	2549.16
Capzb	0.0112402	0.0961434	5769.08	6166.64
Actr2	0.0199051	0.0959022	3581.15	3827.3
E2f1	0.0236989	0.0958772	4704.7	5027.98
Fbln2	0.00514015	0.095523	12758.6	13631.9
D17Wsu92e	0.00856611	0.0955135	5084.49	5432.51
Arpc2	0.00366332	0.0949026	9763.82	10427.7
Itga7	0.0431095	0.0948023	2192.87	2341.8
Cep170b	0.0224976	0.0947434	3316.62	3541.73
Brip1os	0.0214408	0.0946485	3356.97	3584.59
Psap	0.000957657	0.0942765	35849.9	38270.8
Ppp6r1	0.0450424	0.093665	2211.89	2360.26
Calr	0.0107067	0.0936484	13323.8	14217.4
Golim4	0.0486085	0.0934207	2913.27	3108.15
Slc16a3	0.0196108	0.0932429	4337.08	4626.64
Ctsz	0.0194664	0.0931895	4138.67	4414.82
Arf1	0.00445722	0.0930859	8928.81	9523.91
Gabpb2	0.0472822	0.0925708	2557.49	2726.98
Fam111a	0.0143215	0.0922996	6815	7265.25
Dnajc13	0.0453457	0.09219	2986.82	3183.91
Rab31	0.0177919	0.0920635	3964.82	4226.08
Cdh2	0.0246257	0.0919828	3420.89	3646.1
Kdelr2	0.0236377	0.0919263	5006.43	5335.81
Vezf1	0.0493215	0.0918414	3268.06	3482.87
Bcar1	0.0105214	0.091572	6983.94	7441.6
Aldoa	0.00167582	0.0910011	60397.4	64329.8
Arf4	0.0209366	0.0908614	4802.82	5115.03
Gys1	0.0250591	0.0900656	7446.06	7925.73
Pcna	0.0103124	0.0899862	10546.1	11224.8
Dnajc10	0.0234068	0.089974	3669.34	3905.46
Ranbp2	0.0451432	0.0898701	3430.69	3651.2
Fem1b	0.0331355	0.0893402	3085.6	3282.71
Tmem184b	0.0352664	0.0892762	5374.04	5717.1
Actg1	0.0153607	0.0892284	31439	33444.8
Anxa2	0.0189814	0.0891766	28576.8	30398.9
Tmed7	0.0344011	0.0890095	3026.34	3218.93
Copg1	0.0150607	0.0889146	4574.82	4865.64
Sec63	0.0362937	0.0886615	3906.29	4153.89
Mapre2	0.0469287	0.0885332	2439.36	2593.74
Dynll2	0.0496233	0.0879457	2469.38	2624.59
Anxa4	0.0206652	0.0877401	4769.57	5068.65
Gltp	0.0322157	0.0874498	3356.49	3566.24
Dnajc5	0.0137776	0.0872598	5033.62	5347.47
Vps35	0.0196035	0.0865682	7702.97	8179.33
Tnks2	0.017595	0.086532	6698.08	7112.12
Polr2a	0.0155857	0.0860298	10041.5	10658.5
Ecm1	0.0309632	0.0858309	4701.96	4990.18
Paip2	0.04559	0.08512	2809.49	2980.24
Scpep1	0.0134114	0.0847171	9846.17	10441.7
Thbs2	0.0156741	0.0844784	15567.6	16506.3
Golph3	0.033825	0.0842043	3778.54	4005.64
Zdhhc5	0.0348675	0.0838799	3406.09	3609.99
Slc38a2	0.0243747	0.0838446	7937.77	8412.75
Cd81	0.0145025	0.0837939	5689.53	6029.77
Surf4	0.0217114	0.0837802	5449.81	5775.66
Slc48a1	0.0358031	0.0836319	3806.17	4033.33
Atp2a2	0.0165171	0.0833724	5999.51	6356.43
Tmem65	0.0479952	0.0829915	2576.13	2728.67
Zwint	0.0344958	0.0824358	3666.96	3882.6
Fam168b	0.0251255	0.0816475	5644.5	5973.15
Cstf2	0.0333684	0.0813858	4167.37	4409.22
Micu1	0.0365024	0.0813437	3278.28	3468.43
Adipor1	0.0315068	0.081301	5132.54	5430.08
Hdac5	0.0420738	0.0810251	5492.54	5809.84
Pja2	0.044835	0.0809307	4088.45	4324.36
Plxnb2	0.0213101	0.0808036	11243.1	11890.8
Pdia3	0.0257498	0.0807622	13692	14480.3
Canx	0.0212262	0.0805104	13023.5	13770.9
Fads3	0.0343407	0.0800674	5091.39	5381.95
Slc44a2	0.0337115	0.0791335	4191.74	4428.09
Ptprk	0.049301	0.0789068	3219.05	3400.02
Mtch1	0.0328143	0.0788583	8283.3	8748.67
Cald1	0.0196625	0.0776299	11530	12167.4
Oxct1	0.0323203	0.0768489	6613.71	6975.56
Cd63	0.0145209	0.07664	8133.72	8577.48
Zyx	0.0447334	0.076361	9118.18	9613.81
Peak1	0.045078	0.0762178	4358.4	4594.85
Laptm4a	0.0193381	0.0762064	7437.5	7840.93
Tagln2	0.0294337	0.0761558	11559.5	12186.1
Mxi1	0.0347547	0.0758703	6930.34	7304.56
Ctsb	0.0221922	0.0751615	15666.7	16504.6
Mcm7	0.0336348	0.0738617	9328.2	9818.21
Grina	0.0447127	0.0733976	8209	8637.44
Ctsd	0.039201	0.0723905	10211.7	10737.2
Fam129b	0.0460782	0.0716929	10039.2	10550.7
Raver1	0.0433416	0.0711751	6160.73	6472.29
Anxa1	0.0375771	0.0675553	9913.69	10389
Cnot1	0.0252829	0.0663754	13446.9	14080
Pgam1	0.0464648	0.0649893	50738.8	53076.7
Vim	0.0273396	0.0609406	86333.3	90058.2
Rpl18a	0.0490171	-0.0617262	25697.3	24621
Cd34	0.0167469	-0.0635667	33453.6	32011.6
Ddb1	0.0216822	-0.0637028	20695.2	19801.3
Sf3b2	0.0324274	-0.0638868	10193	9751.44
Clic1	0.0433648	-0.0657356	15308.3	14626.4
Tuba1a	0.0220927	-0.0676099	26754.7	25529.8
Eef1g	0.0208572	-0.0678336	17719.1	16905.3
Tuba1b	0.0151145	-0.0738544	37978.4	36083.1
Fam120a	0.0185561	-0.0747164	12026.6	11419.6
Hspa8	0.0219796	-0.0750233	78604	74620.9
Acly	0.0259224	-0.0754178	7626.07	7237.65
Ywhaz	0.0154515	-0.0760962	19047	18068.4
Mknk2	0.0454622	-0.0763756	4688.98	4447.2
Uba52	0.0351701	-0.0763869	14528.8	13779.5
Atp5b	0.02665	-0.0767942	17569.5	16658.7
Epb41l1	0.0315587	-0.0774581	5100.61	4833.98
Flot2	0.0264244	-0.077732	5384.35	5101.92
Prdx2	0.0376914	-0.0798455	5141.44	4864.62
Nfkb2	0.0300657	-0.0798481	6511.99	6161.37
Iars	0.0211791	-0.0821566	6183.02	5840.76
Serpinh1	0.00986578	-0.0830583	14024.7	13240
Lonp1	0.013417	-0.0830708	17552.6	16570.5
Cenpb	0.0492516	-0.0833607	5123.57	4835.91
Atxn2l	0.0410336	-0.0835804	5937.09	5602.91
Mlf2	0.0354043	-0.0850001	6731.36	6346.23
Cct8	0.0170706	-0.085308	6660.97	6278.52
Cct6a	0.0219549	-0.0858911	8349.08	7866.52
Eif5	0.0252019	-0.0861603	4855.34	4573.85
Hnrnpul1	0.0386115	-0.0862883	6153.86	5796.59
Chd3	0.0351541	-0.0867303	4089.11	3850.53
Glud1	0.0374587	-0.0867884	3965.9	3734.36
Usp14	0.046108	-0.0869605	2643.45	2488.82
Cct7	0.0145348	-0.087073	5520.49	5197.16
Sec62	0.0452668	-0.0870929	3424.29	3223.69
Nedd4	0.00185255	-0.0875864	25841.4	24319.2
Rpl17	0.00588459	-0.0877469	16611.4	15631.2
Anapc2	0.0321447	-0.0881877	3125.3	2939.98
Aaas	0.0233117	-0.088626	3454.06	3248.26
Kpnb1	0.00302255	-0.088881	13345.4	12548
Dnaja1	0.0389617	-0.0892482	4052.59	3809.49
Sf1	0.0150096	-0.0895062	9918.23	9321.59
Abcc1	0.0069028	-0.0901221	7137.76	6705.52
Eif4a1	0.00696955	-0.0901699	11494.3	10797.9
Arpc1b	0.0377452	-0.0914927	9010.01	8456.35
Ube4b	0.0182408	-0.0920249	3835.41	3598.41
Cpsf1	0.0374333	-0.0921019	3164.73	2969.01
Fbxw8	0.0397251	-0.0921285	3261.41	3059.65
Sdc1	0.0494811	-0.0922145	2386.3	2238.54
Abce1	0.0325285	-0.0925652	4561.98	4278.47
Gpx4	0.0109202	-0.0933958	6027.95	5650.08
Gsk3a	0.0478209	-0.0935687	2945.49	2760.52
Dlst	0.033971	-0.0938536	2650.74	2483.79
Dnm1	0.048802	-0.0946543	2662.39	2493.31
Sp1	0.0313238	-0.0947164	3852.84	3608.02
Ube2k	0.0296621	-0.0952924	3203.44	2998.69
Rpl28	0.0259232	-0.0962023	11354.8	10622.3
Pabpc4	0.0315982	-0.0962887	3006.81	2812.68
Phb2	0.0208912	-0.0963823	3840.74	3592.54
Papss1	0.0144902	-0.0966138	4206.55	3934.08
Csnk2b	0.0375881	-0.0966687	4666.14	4363.72
Sc5d	0.0497225	-0.0972175	2755.02	2575.49
S100a6	0.0332715	-0.097828	12152.6	11355.9
Pak2	0.0333177	-0.0981525	2331.97	2178.59
Ilf3	0.0243129	-0.098468	2966.1	2770.41
Ckap5	0.00630882	-0.0987657	6526.91	6095.04
Nutf2-ps1	0.0396852	-0.0987701	3025.17	2824.99
Dhx36	0.0444485	-0.0988551	2007.86	1874.89
Akt1	0.0115142	-0.098896	4637	4329.78
Atg9a	0.0337791	-0.0989241	2420.78	2260.36
Utrn	0.0189765	-0.099103	3848.71	3593.21
Stk11	0.0272786	-0.0991428	3188.12	2976.39
Cars	0.0130629	-0.0997954	3691.94	3445.19
Hnrnpa0	0.047207	-0.0999285	4645.19	4334.33
Aars	0.0017133	-0.100186	16539.4	15429.8
Cs	0.00466067	-0.100234	5906.38	5509.95
Taf15	0.0408911	-0.100245	2261.05	2109.28
Ranbp1	0.020702	-0.10044	4914.03	4583.56
Hcfc1r1	0.007474	-0.100566	6165.54	5750.4
Cpox	0.0426873	-0.100645	1815.2	1692.89
Elp2	0.0289959	-0.101067	2215.16	2065.29
Fam50a	0.0352788	-0.101075	2535.47	2363.92
Spag5	0.0243933	-0.101595	2296.69	2140.52
Pacs1	0.0142563	-0.101721	2859.4	2664.74
Adcy7	0.00777551	-0.102182	6210.66	5785.99
Hmgb1	0.00385556	-0.10246	11786.7	10978.6
Cpne1	0.0372328	-0.103163	1938.34	1804.58
Gpt2	0.0238536	-0.103346	3167.35	2948.39
Nsfl1c	0.0448383	-0.103382	1874.4	1744.78
Mink1	0.00768107	-0.103464	4715.19	4388.88
Rbm10	0.0336775	-0.103874	1876.17	1745.83
Srrm1	0.0212752	-0.103876	4582.01	4263.7
Rps15	0.00117644	-0.10421	14328.2	13329.7
Pdap1	0.010718	-0.104368	4229.88	3934.69
Tmem209	0.0417298	-0.104818	1718	1597.61
Ciz1	0.0304257	-0.104883	2093.38	1946.59
Ascc2	0.049483	-0.104926	1547.31	1438.77
Rab11b	0.00888676	-0.105198	3368.51	3131.63
Tnfaip2	0.0065863	-0.10523	4069.21	3782.97
Ints3	0.036602	-0.105413	1857.84	1726.93
Lig1	0.00468856	-0.105565	4696.97	4365.55
Dcaf8	0.0497484	-0.105893	1587.27	1474.94
Lgals1	0.00583287	-0.10597	41135.4	38222.2
Myo1c	0.00316838	-0.106748	9515.98	8837.29
Smarca5	0.00608148	-0.106952	6218.19	5773.89
Cdc42	0.000616232	-0.106977	11146.3	10349.7
1700037H04Rik	0.025853	-0.107261	2131.33	1978.62
Wbp2	0.0237632	-0.107409	6224.13	5777.57
Atp5j2	0.040833	-0.107422	2274.4	2111.2
Drosha	0.017894	-0.107734	2682.59	2489.57
Srsf7	0.0372367	-0.107754	1981.6	1838.99
Ndufb9	0.0285267	-0.107817	1865.49	1731.16
Clptm1l	0.0405574	-0.107976	1591.94	1477.14
Dctn2	0.0143454	-0.108672	2710.59	2513.92
Ubxn4	0.0325821	-0.108715	1976.82	1833.33
Trp53bp1	0.0326434	-0.108844	1751.69	1624.4
Atf6b	0.0455219	-0.108858	1487.14	1379.06
Taok1	0.0220243	-0.10887	2722.09	2524.23
Mbtps1	0.0124461	-0.108977	3058.23	2835.72
Alad	0.0371368	-0.109147	1964.98	1821.81
Nnt	0.0237085	-0.10931	2104.27	1950.72
Kat2a	0.0378856	-0.109509	2038.5	1889.49
Upf1	0.0210139	-0.109599	1971.31	1827.1
Acsf2	0.0435508	-0.109906	1501.76	1391.61
Btf3l4	0.0294752	-0.110078	1779.95	1649.19
Elovl5	0.0066223	-0.110204	3993.93	3700.21
Rps17	0.0176946	-0.11035	4960.52	4595.25
Huwe1	0.00340278	-0.110363	9736.93	9019.85
Ipo4	0.0177423	-0.110648	2163.91	2004.15
Larp7	0.0471781	-0.110891	1315.75	1218.41
Cycs	0.0498351	-0.111407	1585.87	1468.02
Tmem94	0.0239835	-0.111836	2051.08	1898.09
Hsf1	0.0290851	-0.111954	2012.54	1862.28
Mtbp	0.0282377	-0.111973	1693.09	1566.65
Sephs1	0.0410406	-0.112186	1540.36	1425.12
Psma4	0.035349	-0.112649	2064.25	1909.2
Pold1	0.0276603	-0.112689	2268.6	2098.15
Hsd17b10	0.0326753	-0.112696	2035.83	1882.85
Nup205	0.003516	-0.112885	4602.39	4256
Ube2m	0.0428482	-0.1132	1628.17	1505.3
Cdc123	0.0489183	-0.113281	1222.95	1130.59
Ndufa4	0.0304486	-0.113502	1600.6	1479.5
Nfib	0.0196555	-0.113641	3441.01	3180.36
Ebp	0.0291855	-0.113697	1581.94	1462.05
Hnrnpdl	0.0232106	-0.113936	2330.08	2153.14
Eif4a2	0.0197794	-0.114522	4430.53	4092.43
U2af2	0.00291064	-0.114548	5138	4745.83
Epn2	0.00936016	-0.114906	2620.79	2420.15
Runx2	0.030048	-0.114939	1618.83	1494.86
Pfn1	0.00413024	-0.115371	21171.2	19544
Crat	0.0409074	-0.11569	1297.12	1197.16
Rbm25	0.0107753	-0.115905	2620.01	2417.75
Seh1l	0.00693788	-0.115969	5003.11	4616.68
Zyg11b	0.040716	-0.116135	1716.86	1584.07
Cdc25b	0.00156844	-0.116248	5352.88	4938.48
Gas2l1	0.0359884	-0.116444	2122.97	1958.35
Diaph3	0.0180683	-0.11652	2523.41	2327.62
Sdha	0.00151507	-0.11656	4483.11	4135.15
Dennd2a	0.035618	-0.116844	1846.14	1702.52
Btbd2	0.0401569	-0.116854	1529.62	1410.61
Anxa7	0.0189235	-0.117026	1868.75	1723.15
Sfpq	0.0223449	-0.117042	3379.69	3116.33
Timm23	0.0356669	-0.117282	1394.24	1285.38
Csf1	0.00217435	-0.117482	8775.88	8089.56
Leprotl1	0.0321024	-0.117506	1752.6	1615.51
Arl2bp	0.00940435	-0.118133	2745.55	2529.69
Pdxk	0.0408769	-0.118265	1232.18	1135.2
Lrrc59	0.00678779	-0.118671	3443.67	3171.74
2019-09-05	0.00433301	-0.118676	4934.91	4545.21
Akt1s1	0.0495736	-0.118718	1152.39	1061.36
Med12	0.0111302	-0.118845	2045.79	1884.02
Capn5	0.0145072	-0.119356	1887.69	1737.8
Glis2	0.0117726	-0.119894	2349.28	2161.94
Aqr	0.0263867	-0.12003	1587.57	1460.83
Hdac7	0.00255458	-0.120046	4616.83	4248.22
Fam98b	0.0442888	-0.120273	1097.45	1009.67
Lztr1	0.0455923	-0.120658	1423.83	1309.59
Cabin1	0.023092	-0.12072	1835.17	1687.86
Ddah2	0.0149685	-0.120768	3605.34	3315.83
Rsl1d1	0.0076523	-0.121044	2506.92	2305.17
Ybx3	0.00103027	-0.121091	5252.82	4829.93
Nars	0.00165941	-0.121212	9363.92	8609.33
Gtpbp2	0.0183395	-0.121716	3320.37	3051.73
Ogfod1	0.0263481	-0.121906	1586.55	1458
Mid1	0.00715581	-0.122098	2314.31	2126.51
Nf2	0.0183626	-0.122266	1738.31	1597.06
Senp6	0.0271855	-0.122771	1358.61	1247.78
Spg11	0.0166421	-0.123422	1601.87	1470.53
Msln	0.00384867	-0.12373	3090.61	2836.6
Pkd2	0.0115855	-0.123836	2284.23	2096.34
Fto	0.00101375	-0.12423	4116.73	3777.08
Taf10	0.0469466	-0.124329	1259.84	1155.82
Inpp5b	0.02538	-0.124339	1568.89	1439.34
Dok1	0.0440581	-0.12438	1085.47	995.808
Ifrd1	0.00290279	-0.124399	3780.46	3468.14
Pelp1	0.0231569	-0.124908	1551.31	1422.65
Troap	0.0249919	-0.125114	1727.2	1583.72
Mef2d	0.00442007	-0.125247	3221.2	2953.34
Cdr2l	0.0214827	-0.125319	1645.19	1508.31
Mad1l1	0.0290737	-0.125721	1205.57	1104.96
Slc25a4	0.000228145	-0.125772	7593.9	6959.91
Vps13a	0.0313568	-0.125782	1554.2	1424.43
Rpap3	0.0480517	-0.126077	1048.2	960.484
Psmb7	0.00237425	-0.126316	2991.44	2740.66
Dlg5	0.0162868	-0.126357	1752.89	1605.9
Gsto1	0.015073	-0.126505	2050.04	1877.94
C1qbp	0.0122712	-0.126701	2740.85	2510.41
Raf1	0.0159082	-0.12686	1557.58	1426.46
Fam149a	0.0445429	-0.127026	1024.22	937.891
Dhx30	0.0267747	-0.127077	1213.9	1111.55
Lrp8	0.0190745	-0.127141	1548.55	1417.92
Uhrf1bp1	0.0200504	-0.127238	1433.85	1312.81
Mov10	0.0085222	-0.127508	2390.11	2187.94
Sltm	0.0281528	-0.127677	1336.63	1223.43
Smarce1	0.0122267	-0.127707	1893.28	1732.89
Apbb1ip	0.0353252	-0.128198	1330.64	1217.5
Ift81	0.0407113	-0.128424	1068.74	977.72
Brd4	0.00121859	-0.128499	7177.66	6566
Jdp2	0.0248835	-0.128826	1239.83	1133.92
Rbx1	0.0106512	-0.128926	1718.31	1571.41
Pa2g4	0.0028584	-0.129086	3242.62	2965.09
Kif20a	0.00042047	-0.129087	4440.52	4060.46
Mmp14	0.00309606	-0.129258	2579.09	2358.06
Kif20b	0.00846777	-0.129463	2371.96	2168.38
Snrnp200	0.00211362	-0.129618	4150.26	3793.64
Sepw1	0.0105015	-0.129892	2187.81	1999.44
Snai2	0.038791	-0.130159	1028.85	940.088
Wdr70	0.0229224	-0.130409	1302.4	1189.84
Ddx54	0.0404902	-0.13045	1082.83	989.211
Sec13	0.045535	-0.130796	1037.88	947.929
Aprt	0.0380035	-0.130889	1284.41	1173.01
Cpsf3l	0.0174688	-0.131417	1391.92	1270.73
Pias4	0.0417899	-0.131529	963.989	879.99
Xab2	0.0405261	-0.131596	1009.22	921.236
Eif4e2	0.00649223	-0.131616	2123.96	1938.77
Evc2	0.0401951	-0.132028	939.071	856.947
Nfe2l1	0.000613604	-0.132057	8197.02	7480.02
Snrpd2	0.0418042	-0.132328	1231.13	1123.23
Ap1m1	0.00576386	-0.132378	2098.67	1914.67
Phf5a	0.0495619	-0.132398	966.952	882.164
Myof	0.000232767	-0.13251	13044	11899.3
Gas1	0.0319736	-0.132555	1560.88	1423.86
Nop56	0.00629952	-0.132641	2286	2085.2
Pkmyt1	0.00461916	-0.132719	2265.33	2066.23
Slc38a1	0.0163071	-0.133066	1466.77	1337.54
Tubb2a	0.0226961	-0.133333	1398.2	1274.77
Cd99	0.0100574	-0.133552	5048.04	4601.72
Pigq	0.00983141	-0.133661	1645.06	1499.5
Utp6	0.0250475	-0.133692	1367.8	1246.74
Mtmr11	0.0463496	-0.133897	873.496	796.075
Tab1	0.042527	-0.133925	1063.07	968.829
Mtdh	0.000397233	-0.133933	4234.44	3859.03
Ndufs7	0.0390501	-0.134043	1213.23	1105.58
Rhbdd1	0.0139735	-0.135011	2779.05	2530.78
Avpi1	0.0128879	-0.135018	1489.38	1356.32
Tmem55b	0.0109966	-0.135123	1942.84	1769.13
Marcksl1	0.0261863	-0.135383	1486.4	1353.26
Eif2s2	0.000144108	-0.135475	8738.91	7955.64
Mrps30	0.0179661	-0.135696	1231.19	1120.67
Bre	0.0459933	-0.135949	1030.48	937.809
Eef2k	0.0442715	-0.136198	849.49	772.962
Bcl3	0.0486146	-0.136214	906.737	825.043
Set	4.05536e-05	-0.136747	7691.71	6996.13
Lpar1	0.036777	-0.136748	871.502	792.689
Nploc4	0.0024181	-0.136798	2510.82	2283.68
Acsl5	0.0120824	-0.136926	1514.29	1377.18
Ccnb2	0.00193569	-0.137074	2596.67	2361.32
Nucks1	0.00266148	-0.137082	3347.56	3044.12
Dnaja2	0.000857833	-0.137114	3918.17	3562.94
Kpna6	0.00517035	-0.137395	2351.66	2138.03
Yars	0.00141443	-0.13747	3550.26	3227.59
Dip2c	0.0497502	-0.137714	820.852	746.121
Ltbp4	0.0403566	-0.138129	946.037	859.661
Socs5	0.0151691	-0.138227	1673.35	1520.47
Gars	0.00019214	-0.138409	8755.11	7954.19
Synj2	0.00420837	-0.13925	2162.42	1963.46
Bcat1	0.00714496	-0.139394	1639.08	1488.12
Prpf6	0.00143653	-0.139551	2713.77	2463.56
Rps6ka2	0.0297442	-0.139623	1000.61	908.308
Ubald2	0.00486044	-0.139742	3215.23	2918.4
Cops7a	0.00293158	-0.139793	2461.94	2234.57
Noc4l	0.0382927	-0.140115	922.728	837.327
Mrpl39	0.0205446	-0.140423	1259.44	1142.63
Col3a1	0.000382364	-0.140578	8154.31	7397.23
Srsf10	0.00144109	-0.141011	2817.92	2555.52
Eps8	0.000765893	-0.141208	3371.32	3056.97
Dnajb6	0.000629356	-0.141977	3253.46	2948.53
Ivns1abp	0.000908576	-0.142198	3486.67	3159.4
Gle1	0.0133656	-0.142347	1218.88	1104.35
Slit2	0.00675119	-0.142513	2336.71	2116.92
Cebpz	0.01309	-0.142564	1356.56	1228.92
Heatr5b	0.00970372	-0.142593	1604.42	1453.43
Cmtm3	0.0130288	-0.142598	1252.46	1134.59
Cyb5b	0.000374749	-0.142599	4770.78	4321.78
Mtmr4	0.00416865	-0.142664	1910.23	1730.37
Nsg1	0.0045133	-0.142711	2084.87	1888.51
Trim35	0.00213654	-0.142793	2609.39	2363.49
Arl2	0.00694877	-0.142917	1614.81	1462.51
Sucla2	0.0169697	-0.143056	1234.4	1117.87
Uqcr11	0.0304603	-0.143496	979.263	886.549
Cenpt	0.0313214	-0.143978	1052.43	952.47
Ttc3	0.000223786	-0.144007	4645.85	4204.5
Znhit1	0.01649	-0.144136	1263.42	1143.3
Heg1	0.0238623	-0.144521	1167.83	1056.52
Drap1	0.00068024	-0.144543	4424.73	4002.9
Dnmt1	1.73317e-06	-0.144606	9755.64	8825.21
Pfdn1	0.0104813	-0.144808	1430.83	1294.18
Gtf2h5	0.0378995	-0.144887	852.807	771.321
Copg2	0.0376381	-0.144987	962.231	870.23
Mthfd2	0.000690782	-0.145079	3143.71	2842.95
Ubqln4	0.00283632	-0.145533	2260.68	2043.75
Scd2	1.86651e-06	-0.145575	57916.6	52357.7
Vps28	0.0236156	-0.145626	1277.64	1154.97
Ptrf	3.0663e-05	-0.146624	11017.3	9952.57
Acox1	0.00533934	-0.146817	1569.53	1417.66
Kdm4a	0.00251987	-0.146863	2092.53	1890
Taok2	0.0127898	-0.146916	1263.38	1141.06
Pigk	0.0463001	-0.14697	706.768	638.314
Nfix	0.000252549	-0.147233	7479.58	6753.92
Pdlim2	0.0295415	-0.147516	941.973	850.416
Hmga2	0.00227171	-0.147715	3180.84	2871.28
Nbas	0.0348384	-0.147886	791.607	714.483
Psmb6	0.00212461	-0.147972	2629.2	2372.9
Ddx18	0.00688161	-0.148208	1420.83	1282.12
Ppp1r8	0.00707138	-0.148368	1565.16	1412.2
Snrpa	0.00326372	-0.148447	1960.15	1768.49
Cyc1	0.00202709	-0.148803	3013.58	2718.25
Smyd5	0.0130784	-0.149012	1324.64	1194.65
Gadd45gip1	0.0220375	-0.149388	898.754	810.346
Atf7ip	0.012013	-0.149554	1199.57	1081.45
Gart	0.0144793	-0.149953	1116.37	1006.17
Carm1	0.000296273	-0.149996	3524.4	3176.37
Wdr61	0.0310431	-0.150113	867.446	781.725
Rreb1	0.0420471	-0.15018	716.019	645.232
Pisd	0.0451633	-0.150309	649.526	585.261
Fam98a	0.033301	-0.150753	932.629	840.093
Got1	0.00128877	-0.15088	2329.8	2098.46
Psph	0.00832732	-0.15124	1558.15	1403.07
Ndufv1	0.00231041	-0.15132	2523.78	2272.48
Mrps18a	0.0144769	-0.151323	1053.1	948.239
Nkain1	0.0123243	-0.151407	1175.6	1058.47
Nedd8	0.00532396	-0.151663	1390.21	1251.48
Clcn6	0.0131983	-0.15175	1642.43	1478.45
Hnrnph1	0.000444872	-0.151756	4775.74	4298.9
Dhcr24	0.001105	-0.152229	3843.67	3458.76
Hmgb2	5.36454e-06	-0.15227	8589.62	7729.23
Fibp	0.0331597	-0.152316	792.239	712.861
Aldh9a1	0.00580359	-0.152637	1374.91	1236.88
Arhgap19	0.00241137	-0.153093	1748.19	1572.18
Cep164	0.0394236	-0.153106	738.323	663.983
Sgsm3	0.00550063	-0.153175	1344.29	1208.88
Dnlz	0.0482716	-0.153206	604.601	543.688
Tecr	0.000123341	-0.153223	6975.28	6272.44
Atp5l	0.0166268	-0.153238	1246.71	1121.08
Psenen	0.0368729	-0.153482	926.18	832.708
H1f0	1.23352e-05	-0.154067	18778.3	16876.3
Mthfr	0.0286554	-0.154249	918.679	825.525
Hoxb8	0.0218801	-0.154312	861.489	774.101
Limk1	0.00160944	-0.154463	1809.11	1625.42
Cox6b1	0.00405291	-0.154736	2021.04	1815.5
Klf3	0.00901605	-0.155018	1317	1182.82
Gclm	0.0109189	-0.155463	1079.04	968.811
Acss2	0.0246358	-0.155483	886.696	796.103
Mrpl12	0.00980453	-0.155594	1113.37	999.543
Atp5g3	0.00484714	-0.155658	3296.82	2959.63
Ston1	0.0161912	-0.155883	1276.54	1145.8
Prkaca	1.41315e-05	-0.156122	5324.15	4778.08
Vars	1.97654e-05	-0.156336	9712.44	8714.98
Phb	0.00165061	-0.156339	2355.11	2113.24
Slc3a2	0.000504982	-0.156412	6876.61	6170.06
Tnfsf12	0.0243417	-0.156495	868.715	779.413
Lss	0.00266806	-0.156763	3061.24	2746.04
Vps51	0.0191908	-0.157104	853.473	765.415
Dgkz	0.00978448	-0.157277	1213.82	1088.45
Rpl18	6.96511e-05	-0.15753	10795.1	9678.41
Tef	0.00140679	-0.157625	2192.6	1965.67
Ndufs8	0.0150029	-0.158115	994.849	891.579
Tead2	0.00173049	-0.158268	2139.82	1917.49
Dusp4	0.0185232	-0.158284	869.424	779.083
Ccl2	0.000614445	-0.158287	3077.17	2757.41
Ccz1	0.0092778	-0.158295	1124.31	1007.47
Myef2	0.0008961	-0.158369	2186.69	1959.35
Slc7a5	0.000635578	-0.158558	4071.21	3647.48
Ndufb8	0.00653958	-0.158589	1438.09	1288.39
Stradb	0.0470074	-0.158883	577.955	517.684
Prkg2	0.00151102	-0.159094	3091.58	2768.78
Mvp	0.00529242	-0.159277	1303.69	1167.42
Slc25a5	0.000149818	-0.159611	4638.81	4152.97
Rrp1b	0.0196204	-0.160031	815.871	730.209
Sumo3	0.00126738	-0.160121	1798.8	1609.83
Fam64a	0.00933885	-0.160487	1367.79	1223.79
Snhg1	0.0352494	-0.160491	719.644	643.88
Rgs19	0.0454111	-0.160504	606.88	542.983
Eefsec	0.0304567	-0.160532	725.632	649.219
Tma7	0.00973505	-0.161008	1165.57	1042.48
Ruvbl1	0.0131091	-0.161176	1111.32	993.848
Tomm40	0.0316694	-0.161546	1064.66	951.88
Fam83d	0.0301932	-0.161554	746.602	667.508
Pcbp1	3.09891e-05	-0.161829	6308.88	5639.46
Mrpl15	0.0166597	-0.162002	934.931	835.627
Osgep	0.0357634	-0.162487	599.918	536.017
Utp11l	0.0101821	-0.162919	1106.3	988.165
Srsf1	0.000649337	-0.163175	3749.37	3348.4
Trappc4	0.0306726	-0.163261	693.019	618.868
Hdlbp	4.57518e-08	-0.163287	28300.1	25271.6
Tmem97	0.00178677	-0.16343	2305.65	2058.71
Atf4	0.028225	-0.163941	15638.2	13958.4
Sf3b3	1.37626e-05	-0.164042	6307.98	5630
Prdx6	0.00133302	-0.16427	2146.36	1915.37
Mrps27	0.0202682	-0.164482	785.601	700.952
Hdgf	2.77445e-06	-0.16454	10146.1	9052.45
Ntan1	0.0088025	-0.164585	1055.43	941.64
Nop58	0.000337808	-0.164621	2369.69	2114.15
Acsl3	6.58776e-05	-0.164762	5068.55	4521.53
Tbrg4	0.0245623	-0.165243	903.343	805.582
Smarcd1	0.0108184	-0.165459	940.322	838.433
Urod	0.0321944	-0.165488	713.343	636.036
Capn6	8.44397e-05	-0.165604	3632.38	3238.47
Rpl41	5.67288e-05	-0.165889	13054.3	11636.3
Prune2	0.000337796	-0.166253	4197.3	3740.44
Ank	0.000181816	-0.166426	4124.05	3674.72
Cct3	5.22794e-05	-0.166632	3885.73	3461.88
Atl2	0.000611122	-0.166787	1946.82	1734.28
Actb	4.15904e-05	-0.167148	57282.2	51015.6
Ap2m1	4.03787e-07	-0.167245	10145.1	9034.66
Thada	0.0320885	-0.167288	661.093	588.713
Aes	0.000200759	-0.167335	8043.46	7162.59
Psmb3	0.00615105	-0.16752	1606.33	1430.23
Utp20	0.0345839	-0.167538	618.188	550.41
Ripk2	0.0276012	-0.167642	684.425	609.342
Snf8	0.0441214	-0.168123	546.641	486.511
Aspm	0.000889212	-0.168263	1961.73	1745.77
B4galt2	0.0089108	-0.16884	1038.8	924.07
Fads1	1.24506e-06	-0.169036	11779.3	10477
6820431F20Rik	9.89755e-05	-0.169425	6724.41	5979.33
Tbc1d10a	0.0354569	-0.169442	635.103	564.725
Thrap3	2.01746e-05	-0.169461	3852.39	3425.45
Gas2l3	0.0027197	-0.169649	1694.4	1506.42
Nudcd2	0.047102	-0.170033	511.389	454.534
Sigmar1	0.00595404	-0.170199	1126.31	1000.97
Hmgb3	0.02004	-0.170754	829.435	736.852
Dpysl3	9.32449e-06	-0.170842	6658.6	5915
Hipk2	0.0137901	-0.170909	858.368	762.474
Atpif1	0.00559009	-0.171112	1736.06	1541.9
Ccdc124	0.0216712	-0.17136	958.817	851.435
Nolc1	0.000449102	-0.171637	1985.72	1762.99
Rab7b	0.0251491	-0.171643	836.01	742.235
Samm50	0.00152776	-0.171885	1540.85	1367.78
Arhgef1	0.00265435	-0.171981	1353.9	1201.75
Sapcd2	0.0283132	-0.172841	665.076	589.985
Pck2	0.000719485	-0.172922	3583.06	3178.33
Farsa	0.00489214	-0.173031	1279.91	1135.25
Timm17a	0.00418159	-0.173328	1073.06	951.581
Thop1	0.00665997	-0.173383	1002.51	888.986
Ccnb1	8.99618e-05	-0.173801	2728.34	2418.68
Lancl1	0.00396691	-0.174032	1121.29	993.866
Msto1	0.0298166	-0.174055	691.709	613.094
Gadd45a	0.00851947	-0.174271	1262.15	1118.54
Polr2h	0.032908	-0.174278	532.011	471.474
Stk25	0.000162758	-0.174317	2535.42	2246.85
Nup93	5.93991e-05	-0.174687	2726.66	2415.71
Dcps	0.00400919	-0.174759	1090.69	966.26
Hmgcr	0.000139079	-0.174791	3001.32	2658.86
Hypk	0.0139679	-0.174918	855.023	757.395
Fbn1	0.006017	-0.174993	1815.63	1608.24
Srebf2	4.17555e-06	-0.175003	16008	14179.3
Haus5	0.0417104	-0.176012	491.745	435.266
Nat10	0.0365111	-0.176291	517.046	457.572
Rrs1	0.0280284	-0.176785	590.896	522.749
Emp3	0.0419469	-0.17713	494.737	437.575
Chordc1	0.00912891	-0.177279	855.391	756.482
Map1lc3a	0.0420062	-0.177307	796.645	704.514
Pdcd11	0.00557977	-0.17741	1074.69	950.338
Nabp2	0.0114824	-0.178006	766.57	677.59
Gtpbp4	0.00661508	-0.178232	1063.64	940.028
Iqgap3	9.53871e-05	-0.178517	2598.79	2296.32
Ndufa5	0.0433732	-0.17853	527.977	466.522
Fancd2	0.0128016	-0.180204	765.872	675.942
Ube2c	0.000109176	-0.180328	4355.39	3843.64
Mat2a	0.0032539	-0.180395	1431.31	1263.07
Poglut1	0.0317267	-0.180586	564.2	497.819
Man2c1	0.0210279	-0.18072	609.848	538.046
Trp53	1.29191e-05	-0.180743	5193.14	4581.64
Gatc	0.04479	-0.180968	470.749	415.253
Rac1	3.11121e-08	-0.181181	14481.7	12772.5
Bzw2	0.00653718	-0.181303	975.175	860.013
Tbcd	0.00634914	-0.181417	1295.46	1142.38
Pprc1	0.000991666	-0.181751	1794.68	1582.25
Srsf2	0.000467047	-0.181867	3170.72	2795.18
A430005L14Rik	0.0204812	-0.181948	600.194	529.078
Fgf7	0.000435243	-0.18201	1801.95	1588.37
Prdx3	0.00587244	-0.182172	1048.04	923.717
Bcas3	0.0457624	-0.182576	449.781	396.315
Pdxdc1	0.000260532	-0.182614	2073.56	1827.02
Hspd1	1.22429e-06	-0.182772	10165	8955.45
Cdk18	0.0279661	-0.182831	516.699	455.198
Zc3h7b	9.98213e-06	-0.183223	3296.67	2903.49
Rexo2	0.00908179	-0.183336	778.567	685.656
Nsmf	0.00172128	-0.184943	1213.07	1067.12
Sema5a	0.000806478	-0.185198	2756.6	2424.51
Tfap4	0.0147976	-0.185413	736.208	647.42
Pcbp4	3.29613e-05	-0.185523	2808.6	2469.68
Vac14	0.00028228	-0.18557	2379.16	2092
Cit	0.00553939	-0.18562	914.292	803.91
Ppp2r3d	0.0432008	-0.185692	507.648	446.338
Anp32b	4.10503e-06	-0.185794	7187.51	6319.01
Pcdh18	0.00333403	-0.186015	1158.79	1018.61
St6galnac4	0.0455209	-0.186078	685.189	602.275
Rmdn3	0.0139292	-0.186741	648.11	569.422
Rab32	0.016558	-0.186907	693.34	609.09
Maz	3.83162e-05	-0.186974	2640.19	2319.27
Pebp1	3.27927e-06	-0.18719	6334.71	5563.87
Supt3	0.0156873	-0.187542	664.671	583.648
Cth	0.0245725	-0.187926	575.81	505.485
Crls1	0.0144092	-0.188054	754.488	662.281
Wnt10a	0.00146438	-0.188097	1732.7	1520.9
Lrrc41	0.000157046	-0.188383	1916.51	1681.91
Crnkl1	0.00770623	-0.188456	828.734	727.251
Eci1	0.0355566	-0.188477	488.044	428.274
Zak	0.0142335	-0.188566	706.55	619.981
Loxl1	8.794e-05	-0.188746	4062.71	3564.5
Polr2e	0.00169013	-0.188747	1157.2	1015.29
Maoa	0.00310603	-0.188789	1086.59	953.307
Nr2f2	0.00216608	-0.188873	1024.76	899.016
Setd6	0.0247092	-0.188983	549.212	481.782
Sod2	0.0060706	-0.189221	916.912	804.205
Rarg	7.59326e-07	-0.189825	6169.13	5408.55
Fcf1	0.0412607	-0.190143	449.108	393.652
Ldlr	3.44266e-05	-0.190358	3946.84	3458.96
Rad23a	6.90002e-05	-0.190886	2355.7	2063.75
Ubtf	0.000612459	-0.190888	1510.53	1323.32
Setd8	5.02685e-07	-0.190912	4506.42	3947.85
Uba5	0.0477144	-0.190948	383.243	335.732
Idh1	0.001025	-0.191719	1301.91	1139.91
Fam45a	0.00743705	-0.191877	946.78	828.874
Farsb	0.000309523	-0.191881	1689.1	1478.74
Ppp1r11	0.00202969	-0.192366	1355.08	1185.92
Eif3c	8.91932e-09	-0.192589	9262.39	8104.91
Zfp768	0.0399799	-0.19292	411.176	359.711
Tns2	1.88091e-05	-0.19318	2867.04	2507.73
Nol9	0.00410085	-0.193577	845.744	739.549
Ttc7	0.00434446	-0.193903	932.857	815.539
Clpb	0.000812844	-0.19407	1248.99	1091.79
Rn45s	0.017141	-0.194134	9118.75	7970.68
Tsr1	0.0252807	-0.194443	609.418	532.576
Adgra2	5.2703e-07	-0.195088	5853	5112.72
Hexdc	0.045652	-0.195505	382.891	334.366
Aurkb	6.70186e-06	-0.195827	3881.4	3388.74
Setd1b	0.00613886	-0.196509	755.222	659.052
Tcof1	3.66512e-05	-0.196796	2822.73	2462.79
Wdr77	0.00173239	-0.19759	1054.67	919.682
Irs1	0.000248004	-0.198155	1523.46	1327.95
Rcl1	0.0188906	-0.198311	573.82	500.125
Ndufa3	0.0400833	-0.198915	409.477	356.739
3110039I08Rik	0.000573232	-0.199446	1381.34	1202.98
Ogdh	2.11137e-07	-0.199709	4539.37	3952.55
Spon2	0.0277465	-0.199889	466.39	406.048
Nol12	0.00647794	-0.200424	774.163	673.75
Ncaph	9.069e-07	-0.200822	3799.19	3305.5
Orai1	0.026308	-0.201024	441.436	384.02
Sh3glb1	1.06195e-07	-0.201134	7140.73	6211.48
Acaa1a	0.0165976	-0.201225	544.911	473.97
Cpsf2	0.000745939	-0.201254	1229.62	1069.52
Gdpd5	0.0119859	-0.201643	623.104	541.826
Steap1	0.00226574	-0.201745	886.992	771.238
Hmgcl	0.0114108	-0.201802	622.753	541.461
Cluh	0.000340028	-0.201854	1613	1402.39
Mtx1	0.00937127	-0.201867	775.745	674.451
0610007P14Rik	0.00458494	-0.202047	768.832	668.358
Bak1	1.29472e-05	-0.202058	2707.66	2353.8
Mars	5.752e-05	-0.202256	2727.2	2370.46
Fads2	1.85992e-05	-0.202816	4904.29	4261.11
Vps52	0.00492022	-0.203067	870.311	756.041
Ppa1	0.00282836	-0.203176	933.876	811.199
Aasdhppt	0.027472	-0.203849	450.697	391.309
Cacybp	0.000125833	-0.203989	1659.5	1440.69
2310061I04Rik	0.00586329	-0.20466	861.233	747.329
Tesk1	0.0225039	-0.204731	469.026	406.974
Dnajc19	0.046519	-0.204799	383.484	332.733
Hnrnph3	0.0212255	-0.204957	530.185	459.97
Ndufa10	0.000191998	-0.205049	1777.95	1542.39
Gemin5	0.00509376	-0.205151	797.738	691.996
Hist1h2ao	0.00030187	-0.205355	1997.69	1732.65
Prmt3	0.0465715	-0.205724	367.166	318.371
Cyb5r1	0.000559391	-0.205939	1597.47	1384.97
Txn2	8.12292e-05	-0.206506	2442.04	2116.35
Parn	0.00218684	-0.206555	949.76	823.066
Ifrd2	0.00460589	-0.206727	792.433	686.644
Ror2	0.0487868	-0.207117	324.955	281.498
Hdac6	0.000109815	-0.207249	1602.61	1388.16
Tmem176b	2.55295e-08	-0.207415	6549.01	5672.02
Btaf1	0.000319233	-0.207437	1326.45	1148.81
Pmf1	0.000242094	-0.20746	1957.47	1695.29
Timm13	0.00892146	-0.207569	611.427	529.493
Wdr18	0.00783519	-0.207903	693.964	600.83
Banf1	4.61653e-05	-0.208129	3521.24	3048.2
Gmpr2	0.0300291	-0.208795	432.714	374.41
Trim46	0.0239808	-0.208991	500.251	432.788
Zfp746	0.0353369	-0.208997	386.128	334.054
Myo18a	1.14457e-05	-0.209164	2208.91	1910.79
Nr2f1	0.0211404	-0.209755	470.371	406.723
Ftsj3	0.00232266	-0.211251	907.221	783.646
Wbscr22	0.00950782	-0.211532	576.163	497.586
Erdr1	0.000427258	-0.211533	2198.56	1898.71
Faap100	0.0144772	-0.211668	532.222	459.594
Plk1	7.38026e-06	-0.212019	2712.85	2342.08
Wdr83os	0.00694655	-0.212718	767.748	662.498
Mcu	5.01092e-05	-0.212877	1637.9	1413.2
Scrn1	0.0288132	-0.212892	367.884	317.413
Abcf2	0.000130072	-0.213001	1857.16	1602.25
Cenpa	0.000578375	-0.213473	1749.2	1508.61
Ints10	0.00249282	-0.213764	765.846	660.377
Prpsap2	0.0210892	-0.214112	445.014	383.636
Trim8	4.2442e-05	-0.214185	2226.79	1919.56
Egr1	1.4141e-05	-0.214321	4226.55	3643.08
Gstz1	0.014674	-0.214402	471.009	405.964
Gss	0.0119929	-0.214673	506.31	436.308
Dhrsx	0.0243652	-0.214943	411.794	354.794
Parl	0.00447325	-0.215122	722.535	622.445
Ppp6c	0.000481651	-0.215158	1209.91	1042.28
Nsun5	0.037132	-0.215589	378.792	326.214
Mrpl2	0.0015689	-0.216273	1029.61	886.276
S100a13	0.028142	-0.216693	370.856	319.135
Psmb5	0.000598497	-0.216806	1505.38	1295.33
Exosc4	0.0194272	-0.217113	436.395	375.424
Polr3gl	0.0459846	-0.21731	342.866	294.922
Lyar	0.000443042	-0.217452	1391.61	1196.9
Armc6	0.0493305	-0.217839	291.308	250.482
Psma1	1.57598e-05	-0.218394	1951.25	1677.14
Sssca1	0.0222281	-0.218627	507.196	435.875
Tprgl	0.00517044	-0.21953	657.667	564.834
Clpp	0.00203444	-0.219768	797.427	684.754
1110004E09Rik	0.0237358	-0.219817	403.741	346.682
Eprs	7.88394e-09	-0.220281	9069.38	7785.14
Cenpm	0.00132314	-0.220696	906.87	778.232
Uba1	8.9863e-15	-0.22097	16225.5	13921.3
Hspe1	0.00017598	-0.222191	2353.75	2017.78
Gemin4	0.019721	-0.222376	490.578	420.5
Elac2	0.0182353	-0.222583	405.788	347.772
Mrto4	0.00954752	-0.222751	638.9	547.492
BC017158	0.048263	-0.223054	304.95	261.265
Isyna1	1.84371e-05	-0.223062	1631.26	1397.58
Trrap	3.29848e-05	-0.223068	2926.46	2507.22
9430016H08Rik	0.0331272	-0.22345	364.791	312.449
Sema3a	0.00438606	-0.223769	698.188	597.876
Mpp1	0.000227677	-0.223792	1275.82	1092.5
Vcp	7.32221e-12	-0.224798	8001.71	6847.18
Mterf3	0.0197625	-0.225361	421.348	360.413
Frk	0.0255478	-0.225398	380.143	325.158
Ttc27	0.0144507	-0.225859	447.986	383.066
Tgfbi	0.000938957	-0.226084	936.733	800.863
Jak1	3.71603e-11	-0.226095	6435.08	5501.64
Fkbp4	1.96698e-08	-0.226492	4183.93	3576.05
Gtpbp3	0.0122745	-0.227011	470.963	402.393
Vars2	0.00518046	-0.227129	692.54	591.66
Col4a6	0.000534199	-0.227369	927.491	792.254
Simc1	0.0332509	-0.227452	304.629	260.196
Cyba	0.0222651	-0.227919	367.524	313.816
1700021F05Rik	0.0084284	-0.228048	491.943	420.016
Nubp1	0.00813587	-0.228098	556.748	475.329
Ahsa1	2.60214e-05	-0.228239	1574.34	1343.98
Tbl3	0.00077554	-0.22835	876.583	748.26
Tfb2m	0.0226725	-0.228719	388.133	331.23
Mpc2	0.0296629	-0.229232	335.886	286.541
Prmt7	0.00151886	-0.229247	874.853	746.32
Timm10b	0.0403218	-0.229529	319.219	272.266
Cnot8	0.00037169	-0.229906	1303.92	1111.84
Timmdc1	0.0298004	-0.230048	376.761	321.229
Lsm4	0.000165714	-0.230051	1180.37	1006.39
3110082I17Rik	0.00892646	-0.23076	533.133	454.328
Plrg1	1.26222e-05	-0.230857	1645.19	1401.91
Acaca	2.84686e-05	-0.231152	2097.58	1787.04
Ddx56	0.00255189	-0.2317	718.521	611.915
Gas8	0.0231825	-0.231928	363.47	309.493
Rbm4	0.0332166	-0.233026	299.959	255.22
Fdft1	7.42044e-08	-0.233046	4050.46	3446.28
Rdh11	0.00612543	-0.233083	524.188	445.987
Bcs1l	0.0123286	-0.234234	431.344	366.701
Sardh	0.00234743	-0.234656	620.715	527.538
Pmvk	0.000230264	-0.234802	1071.48	910.543
Pdp2	0.0243049	-0.234992	367.068	311.894
Eno3	6.17246e-05	-0.23507	1901.23	1615.37
Atic	1.1241e-05	-0.23522	2456.23	2086.7
Nepro	0.0429736	-0.235547	317.096	269.329
Crcp	0.00364727	-0.236298	546.523	463.955
Nop2	0.00101171	-0.237025	851.902	722.833
Exosc1	0.0194665	-0.237552	400.717	339.881
Idi1	2.93291e-07	-0.237723	5168.99	4383.73
Zfyve26	0.00357817	-0.237946	594.388	504.013
Stard4	0.000160247	-0.238203	1148.3	973.533
Bid	0.0279096	-0.238919	314.223	266.266
Zdhhc1	0.00757576	-0.239507	538.359	456.008
Pacsin3	0.000860579	-0.23983	895.405	758.269
Ddx49	0.000575964	-0.240449	850.567	719.99
Rps27l	0.00640897	-0.240465	513.521	434.682
Ick	0.00241348	-0.240467	627.994	531.579
Tomm5	0.0114427	-0.24103	441.292	373.395
Cenpv	0.0281388	-0.242069	312.873	264.544
Kpna2	6.2243e-09	-0.242382	5392.76	4558.76
Myo1d	0.00602854	-0.242938	468.309	395.732
Ppp1r14b	3.35192e-06	-0.243455	2674.8	2259.45
Nif3l1	0.00663631	-0.24367	445.675	376.414
Znhit6	0.0275097	-0.243733	287.635	242.924
Gar1	0.00400908	-0.244538	524.868	443.034
H1fx	0.0194151	-0.245847	1767.75	1490.78
Tmem176a	1.55819e-05	-0.245922	3050.43	2572.36
Rcc2	3.4205e-09	-0.246522	4028.81	3395.99
Pif1	0.0375991	-0.247426	245.692	206.971
Cdk2ap1	1.93405e-08	-0.248322	2966.4	2497.34
Wdr74	0.00262949	-0.249168	648.201	545.384
Hsp90ab1	6.95754e-16	-0.249276	88546.2	74495.6
Ccl5	2.30612e-06	-0.249642	1918.87	1613.98
Prkag2	0.0480273	-0.249745	212.423	178.658
Gpatch4	0.0400842	-0.249953	229.054	192.617
Mybbp1a	5.73783e-08	-0.250784	3597.11	3023.16
Wars	1.65315e-06	-0.251255	1735.54	1458.14
1810009A15Rik	0.00540445	-0.252425	500.533	420.189
Phpt1	0.00864589	-0.252956	561.578	471.262
Nrbp1	7.21277e-06	-0.253156	1576.14	1322.48
Sirt1	0.0128382	-0.253529	395.632	331.872
Metrn	0.000360304	-0.253553	1479.68	1241.2
Slc6a9	4.09412e-06	-0.253705	1895.85	1590.13
Ddx21	3.28898e-05	-0.254978	1724.98	1445.53
Haus2	0.0127127	-0.255805	404.602	338.862
Grb10	0.000332248	-0.256168	784.032	656.477
Wdr75	0.000154398	-0.256362	883.2	739.412
Tep1	0.00129844	-0.256592	729.945	611.01
Dus2	0.0120606	-0.256782	337.164	282.19
Slirp	0.0283035	-0.256803	267.298	223.712
Tubb2b	5.20941e-05	-0.25725	1110.71	929.313
Dhcr7	0.000253534	-0.257407	1463.1	1224.02
Crabp1	5.34639e-06	-0.257519	3426.34	2866.22
Mrpl37	0.000291027	-0.258297	872.496	729.471
Klhdc8a	0.0393541	-0.259218	263.881	220.483
Bckdha	0.00827446	-0.259367	405.647	338.899
Ppp2cb	5.11745e-07	-0.260078	1888.29	1576.81
Dhx29	0.00527796	-0.260366	527.024	440
Mthfd1	6.90433e-05	-0.260517	1164.57	972.174
Pold2	7.72988e-07	-0.260674	2981.62	2488.75
Mri1	0.0318315	-0.260936	251.274	209.7
Hspbp1	0.00667372	-0.261719	424.314	353.918
Amn1	0.0450704	-0.262113	195.095	162.683
Nprl3	0.0139353	-0.262635	407.556	339.724
Trub2	0.00638682	-0.263067	377.438	314.524
Mphosph10	0.00863256	-0.263179	366.76	305.602
Taf6l	0.000689276	-0.263419	695.831	579.705
Tsr2	0.00431199	-0.264971	494.096	411.194
Gcn1l1	4.31471e-10	-0.265211	3579.82	2978.69
Adsl	4.582e-05	-0.265392	1125.02	935.983
Mid1ip1	4.42861e-05	-0.265648	1085.04	902.561
Abcb8	0.0131126	-0.265815	322.17	267.958
Adam8	0.0228904	-0.266006	257.298	213.974
Adprhl2	0.0158911	-0.266227	284.595	236.638
Cnppd1	0.000201172	-0.266243	1062.25	883.238
Insig1	1.58556e-09	-0.266336	3762.57	3128.31
Tsfm	0.0163819	-0.26676	293.862	244.254
Lars	3.03899e-10	-0.266905	3178.93	2642.01
Qtrtd1	0.0363913	-0.267014	207.393	172.351
Alg8	0.0340572	-0.267254	232.292	193.011
Mrpl21	0.00436332	-0.267493	468.85	389.502
9130401M01Rik	0.00178925	-0.268211	576.989	479.102
Tgm2	6.53999e-07	-0.268511	1590.79	1320.64
Dctd	0.0414339	-0.268766	249.496	207.089
Nampt	3.02733e-11	-0.269053	8450.33	7012.62
Lsm7	0.0127216	-0.269333	331.452	275.007
Qtrt1	0.0498638	-0.270121	198.304	164.443
Lef1	0.0118886	-0.270352	301.884	250.298
Tars	6.17822e-11	-0.270658	5101.95	4229.22
Atp5g1	1.67525e-05	-0.271996	1330.25	1101.67
Bbc3	0.00772125	-0.272184	368.728	305.331
Mrpl16	0.034704	-0.272709	257.774	213.376
Cep41	0.035659	-0.273308	219.615	181.714
Polrmt	0.000615761	-0.274331	632.592	523.049
Cdkn2b	3.50274e-06	-0.274361	2058.32	1701.85
Ak3	1.5408e-07	-0.27477	1704.59	1408.99
Glrx3	1.56913e-06	-0.274877	1474.34	1218.58
Top1	7.43689e-08	-0.276091	1970.75	1627.5
Hmgcs1	9.38362e-14	-0.2769	7269.39	5999.89
Slc52a2	0.0167317	-0.276957	264.601	218.383
Fbf1	2.34144e-05	-0.277173	975.635	805.1
Fpgs	0.00307014	-0.277246	419.982	346.554
Gpd1l	0.00491568	-0.277949	368.065	303.566
Wdr46	0.000404479	-0.277953	754.28	622.1
Zfp932	0.0331986	-0.278172	199.385	164.42
Srm	1.58003e-05	-0.279293	1124.98	926.974
Entpd6	0.0128063	-0.280171	278.906	229.677
Cpne8	0.0018156	-0.280414	532.973	438.826
2410002F23Rik	0.0128532	-0.280451	285.857	235.356
Mtg2	0.0301591	-0.280877	219.64	180.783
Prpf31	0.00140936	-0.281579	511.122	420.495
Etfb	0.00253992	-0.283185	432.28	355.237
Thyn1	0.00368706	-0.28323	386.004	317.198
Hdac8	0.00276446	-0.284773	466.453	382.898
Slc1a5	0.0002829	-0.285688	694.399	569.65
Psmc5	4.97009e-07	-0.287046	1423.1	1166.34
Hid1	0.0131401	-0.287048	261.581	214.386
Mvd	8.48652e-05	-0.287404	930.888	762.746
Thoc5	0.000253125	-0.287576	752.868	616.808
Diaph1	6.39643e-10	-0.287901	2594.77	2125.36
Ddr2	2.87342e-14	-0.288419	4996.11	4090.81
Pop1	0.00127077	-0.288555	523.338	428.468
Ccdc86	0.00488	-0.288598	348.095	284.984
Ppp2ca	5.10673e-14	-0.288901	6499.64	5320.12
Hoxc10	0.0244212	-0.289384	211.998	173.468
Asns	1.05931e-09	-0.290163	4202.63	3436.96
Adamts5	0.0154938	-0.291204	261.167	213.431
Rars2	0.0178493	-0.291309	246.879	201.74
Adnp	2.51171e-06	-0.291657	1953.98	1596.33
Atf5	1.1274e-07	-0.293601	2403.9	1961.26
Dhps	0.00176217	-0.293835	493.695	402.722
Kctd7	0.036671	-0.293925	171.385	139.795
Nupr1	4.21451e-06	-0.29419	1629.31	1328.75
Htra2	0.000179109	-0.294365	783.499	638.89
Tdp1	0.000896242	-0.296521	482.437	392.807
Renbp	0.000617109	-0.297854	535.337	435.476
Wdr12	0.000881983	-0.297955	453.877	369.186
Relb	1.83384e-06	-0.298699	1182.73	961.54
Rpf2	0.000373754	-0.300021	561.97	456.454
Nthl1	0.0169535	-0.302863	212.309	172.106
Arhgap18	1.30018e-06	-0.303126	1153.12	934.594
Msmo1	5.31277e-13	-0.303618	6240.97	5056.55
Scd1	2.35144e-16	-0.304146	12887.7	10438.1
Acat2	2.57012e-13	-0.304454	5532.59	4480.01
Sec23b	4.73727e-07	-0.30533	1385.26	1121.03
Scx	7.08351e-05	-0.306407	729.307	589.757
Nsdhl	4.93953e-10	-0.306456	3567.52	2884.79
Gap43	0.0480413	-0.307559	144.72	116.935
Fasn	0.000150304	-0.308332	6662.03	5380.09
S100a16	0.00540294	-0.308855	308.057	248.689
Atox1	0.000766705	-0.308973	528.937	426.967
Timm17b	1.09037e-06	-0.309765	1135.91	916.418
Apex1	6.84386e-08	-0.310298	1312.94	1058.85
Actr6	0.0326384	-0.310357	165.993	133.864
Alyref	4.81331e-09	-0.311503	2159.52	1740.15
Lace1	0.0381359	-0.312179	151.694	122.178
Fmnl1	0.0323471	-0.313273	167.656	134.932
Mvk	4.73765e-05	-0.313941	762.157	613.11
Prpf8	4.01461e-16	-0.31405	8753.04	7040.77
Mef2c	3.54492e-05	-0.318337	719.551	577.076
Tars2	0.00057396	-0.319587	462.11	370.288
Cdc20	6.1131e-08	-0.320663	2350.23	1881.83
Ece2	0.0498721	-0.321201	124.416	99.5832
Mettl13	0.00697692	-0.321475	274.749	219.868
Lrwd1	1.02718e-06	-0.321824	1301.4	1041.19
Fancc	0.00844332	-0.322747	231.572	185.153
Hsd17b4	1.9971e-08	-0.326506	1318.13	1051.16
Mlkl	6.38643e-07	-0.326909	1198.63	955.601
Sqle	7.09908e-18	-0.32704	5723.53	4562.63
Adat1	0.0469573	-0.327737	131.32	104.634
Decr2	0.0125118	-0.327765	206.921	164.868
Dph5	0.0134666	-0.329565	194.597	154.856
Arhgef2	6.5434e-20	-0.330143	7958.08	6330.32
Spp1	1.80323e-20	-0.331104	19994.6	15894.2
Igf1	0.0151351	-0.33221	183.62	145.853
Ctps2	1.49988e-08	-0.332818	1374.39	1091.24
Dkc1	7.91637e-06	-0.332978	962.962	764.492
Eef2kmt	0.0107296	-0.333945	225.167	178.639
Nme1	1.06684e-07	-0.334307	1514.64	1201.36
Bphl	0.00735767	-0.334405	257.075	203.889
Cfap74	0.0448983	-0.334791	124.028	98.3417
Cluap1	0.00825145	-0.334902	251.68	199.541
Aasdh	0.0172742	-0.339139	201.084	158.96
Gm5088	0.0376945	-0.339184	138.277	109.307
Nol10	4.35124e-05	-0.339335	559.91	442.556
Pacsin2	4.52124e-18	-0.340026	3804.6	3005.74
Eif2b4	0.000184318	-0.344396	466.388	367.344
Rangrf	0.0395932	-0.345266	123.685	97.3602
Diexf	0.0032953	-0.346513	252.814	198.834
Ccnd1	3.48706e-05	-0.346586	5237.71	4119.16
Trap1	7.52797e-14	-0.347558	2622.92	2061.38
Nudt22	0.00179176	-0.34928	326.915	256.62
Bbs9	0.000119784	-0.350148	474.687	372.393
Pdf	0.00478092	-0.351979	251.413	196.985
Supt20	7.8033e-07	-0.356793	756.538	590.78
Spata5l1	0.0163784	-0.356809	163.895	127.984
Polr1a	1.24605e-09	-0.357123	1476.11	1152.43
Sh3glb2	8.89714e-10	-0.358177	1553.63	1212.06
Cystm1	0.0189474	-0.360156	170.445	132.79
Cad	2.28679e-12	-0.360711	1942.23	1512.57
Gm10653	0.016561	-0.361137	219.189	170.65
Bysl	0.000131938	-0.363234	440.057	342.109
Bop1	4.37981e-08	-0.364703	1051.58	816.685
Cacnb1	0.0190151	-0.365082	139.978	108.683
Sfxn4	0.0343897	-0.366484	112.675	87.3983
1810032O08Rik	0.00526931	-0.367703	216.779	168.007
Nsd1	2.65373e-05	-0.371177	586.968	453.815
Znrd1as	0.0166525	-0.372756	159.772	123.392
Tprn	0.000709412	-0.373759	338.491	261.237
Ethe1	0.000381426	-0.374288	397.025	306.299
Cdk10	0.000316085	-0.376373	328.613	253.154
Mdn1	0.000150459	-0.377429	413.383	318.225
Tmem150a	0.0418444	-0.377573	95.3324	73.3803
Fdps	8.35684e-15	-0.377608	5587.09	4300.45
Hspbap1	0.0114431	-0.378698	165.145	127.018
Ly6c1	0.00584866	-0.379285	189.51	145.699
Prdm10	0.0256859	-0.385073	119.89	91.8044
Sprr1a	1.09228e-08	-0.385958	900.851	689.395
Map3k6	0.0325	-0.39611	92.6768	70.4255
Rpp40	0.0385225	-0.39949	85.0111	64.4491
Phgdh	4.28203e-34	-0.399613	9740.1	7383.6
Aspa	0.00364233	-0.408059	185.43	139.747
Shmt2	4.446e-22	-0.410442	5839.09	4393.29
Heatr1	4.54975e-07	-0.416394	687.02	514.781
Stk39	0.00281655	-0.417212	178.128	133.395
Elovl6	1.10337e-08	-0.423695	865.358	645.135
Cyp51	3.13276e-14	-0.425776	2744.33	2042.98
Phtf1os	0.049859	-0.426368	74.8364	55.6882
9430037G07Rik	0.0117555	-0.429188	115.551	85.8176
Mab21l1	0.0357436	-0.430676	75.2809	55.852
Nol6	1.99051e-06	-0.43285	634.301	469.888
Npm3	1.67397e-07	-0.434118	629.846	466.178
Med17	9.23799e-10	-0.435756	859.742	635.613
P2rx3	0.0119142	-0.437816	120.418	88.899
Adarb2	0.0257593	-0.442764	90.1379	66.3166
AI467606	0.0464264	-0.449295	57.6369	42.2133
Flii	9.75469e-32	-0.455875	4935.33	3598.19
Uqcrc1	5.03515e-24	-0.457592	3359.55	2446.43
Angel1	0.00518862	-0.468548	118.817	85.8678
Pstpip2	0.0395701	-0.468596	60.8452	43.9709
Hist1h2ap	0.0108959	-0.476156	1728.37	1242.51
Flot1	4.0728e-20	-0.479048	1746.04	1252.7
Pxmp2	0.0433891	-0.479117	54.8369	39.3409
Rrp9	3.00884e-05	-0.486236	281.758	201.143
Aatf	2.28476e-11	-0.50076	781.727	552.473
Tnfsfm13	0.0231039	-0.503446	76.9254	54.2647
Nubpl	0.00182019	-0.507706	131.694	92.6253
Gm3219	0.0485161	-0.513662	42.4614	29.7417
Csn3	0.000282866	-0.514857	205.387	143.743
Slc2a4rg-ps	0.0265847	-0.523866	55.7562	38.7788
Dbp	1.04055e-10	-0.524689	627.672	436.3
4933413G19Rik	0.0464939	-0.536336	1.77404	1.22323
Dqx1	0.0422079	-0.564134	34.7449	23.5001
Mrpl38	6.47897e-23	-0.57221	2221.83	1494.37
Rn7sk	0.0129344	-0.574053	59.3356	39.8574
Rrp12	7.60547e-06	-0.578829	231.678	155.11
Ccl9	0.0389633	-0.58065	33.7046	22.537
Lipg	0.0163233	-0.581795	51.677	34.5271
Gm6093	0.0487031	-0.593301	27.0218	17.9107
Setd4	0.030855	-0.595025	35.0492	23.2037
Celf5	0.0322419	-0.600188	33.6949	22.2274
Dnah5	0.0327064	-0.600609	1.80508	1.19041
Rn18s	0.00605937	-0.617182	26888.7	17529.9
Zeb2os	0.0313738	-0.644462	29.8296	19.0829
Pus7l	0.00321627	-0.659523	64.19	40.6379
Sprr2f	0.030329	-0.673855	25.1598	15.7709
4933411K16Rik	0.0432701	-0.686361	16.2105	10.0735
Syp	0.026518	-0.712247	22.1223	13.5028
Prrt2	0.0291904	-0.718675	20.6885	12.5715
Znf41-ps	0.0441126	-0.72122	8.07271	4.89678
Adcy8	0.00698966	-0.734825	39.7053	23.8585
1700012B09Rik	0.0408311	-0.739156	7.49229	4.48855
Dnali1	0.0393508	-0.744478	9.37748	5.59727
Gm21975	0.013085	-0.744706	2.91784	1.74134
Padi3	0.0167418	-0.748421	25.6619	15.2754
Peg10	9.10897e-08	-0.758998	193.089	114.098
Gm9833	0.0266566	-0.789667	14.3288	8.28891
Cxcr2	0.00443229	-0.801671	35.9484	20.623
Msx2	0.0153939	-0.832833	16.8457	9.4576
Cfap77	0.0147484	-0.847646	4.70638	2.61529
Pcdhga11	0.0160779	-0.85465	12.8542	7.10834
Hdc	0.000538466	-0.936904	44.6036	23.2988
0610010B08Rik	1.76015e-08	-0.969332	208.014	106.242
Cd53	0.00102701	-1.01566	27.6101	13.6561
Hist1h3h	0.000115082	-1.39055	9.39125	3.582

## Sheet: siU90926 vs siU90926+CP
List of genes whose expression levels are altered (p<0.05) in IEC cells treated with siU90926 with or without infection
			Average Expression Level
Gene Symbol	Adjusted p value	Fold Change	siNR_033483	siU90926+CP
Oas2	6.28048e-09	1.55811	22.7601	67.0213
Usp18	1.01279e-15	1.51927	52.8411	151.467
Ifit3b	5.36153e-08	1.31784	28.2904	70.526
Ifi44	7.21169e-08	1.28461	38.6012	94.0388
Irf7	4.94395e-25	1.20998	163.763	378.841
2310045n01rik-mef2b	0.000706087	1.20683	6.43093	14.8445
Ifit3	5.60533e-15	1.1765	101.873	230.26
Gm21975	0.00109243	1.0914	2.12807	4.53451
Xaf1	5.76937e-16	1.0334	158.97	325.386
Ugt1a6b	0.000588615	0.978396	29.6347	58.3885
Ghrh	0.00748736	0.968684	4.94916	9.68578
Oas1b	1.47591e-05	0.959897	40.6808	79.1312
Cacna1h	0.00679678	0.951131	7.60511	14.7036
Gm6307	0.0088878	0.948146	4.54535	8.76976
Krt4	0.0040781	0.92084	1.84506	3.4931
Cxcr4	0.0112408	0.913759	5.88525	11.0875
Mx2	1.49345e-05	0.885974	51.1813	94.5836
Fos	7.65011e-07	0.880401	77.393	142.472
Myl9	0.0025221	0.8582	21.1947	38.4213
Oas3	1.68107e-07	0.85346	97.9304	176.943
Acta1	0.0180895	0.840021	3.45602	6.18654
Irf9	8.19249e-23	0.828057	484.155	859.517
Lncppara	0.0174332	0.819686	11.1071	19.6042
Gipr	0.00166004	0.818679	32.8142	57.8774
Rtp4	1.98601e-15	0.814562	367.781	646.839
Igtp	2.2595e-10	0.811957	158.009	277.399
H19	0.011111	0.805272	15.1603	26.4922
Helz2	7.73841e-26	0.798662	1030.18	1791.99
Krt6a	0.0101577	0.789784	1.58748	2.74446
Mb	0.0216406	0.786837	2.69313	4.64642
Pcdhga6	0.0185652	0.786703	2.31722	3.99751
Cyp1a1	0.00922653	0.786169	19.5154	33.6541
Cxadr	0.0321278	0.771156	3.93946	6.72323
Krt6b	0.0124277	0.757472	1.60563	2.71436
Irgm2	2.80453e-09	0.749364	170.628	286.835
Eml6	0.0156075	0.746817	16.2845	27.3268
Sp100	8.13055e-05	0.743361	65.6108	109.837
Nrn1l	0.0384995	0.739444	3.4929	5.8315
Cnn1	0.0252141	0.730057	12.5289	20.7818
Zfp607	0.0232445	0.728428	14.6582	24.2862
Pcdhga3	0.0450103	0.726056	5.37946	8.89823
Podn	0.0296554	0.72573	11.5349	19.0758
Col12a1	0.000268332	0.7186	2020.97	3325.68
Trim30a	0.00154402	0.714141	44.6238	73.2056
Oas1a	0.0227397	0.711731	19.1626	31.3838
Hist3h2a	0.0126123	0.709344	21.858	35.7392
Smok4a	0.0473374	0.708572	3.91397	6.39615
Magix	0.0417234	0.706041	2.78022	4.53544
Cd300a	0.0228664	0.705914	16.9615	27.6672
A930001C03Rik	0.0445548	0.705427	3.15987	5.15257
Trim34b	0.0416298	0.703738	9.50387	15.4791
Sec14l2	0.0334207	0.697573	14.7249	23.8805
Amt	0.00500062	0.694416	35.6475	57.6858
Ckm	0.0189067	0.692935	1.40039	2.26382
Sla	0.00375176	0.686844	37.103	59.7269
Gm3002	0.0174528	0.682455	21.4857	34.4817
Mgll	0.00659228	0.67891	31.743	50.8184
Oasl2	6.67829e-22	0.67153	742.111	1182.01
Ifit1	7.78568e-09	0.670723	246.358	392.17
Zan	0.014122	0.670344	26.8216	42.6854
Gm6548	1.62663e-19	0.660956	664.912	1051.31
Stat1	1.35633e-18	0.660788	794.454	1255.99
Ddx58	1.60843e-24	0.6583	1365.65	2155.3
Ccl20	0.0330749	0.657332	17.8054	28.0821
Gpr3	0.0398976	0.651903	16.1766	25.4174
Plin4	0.00237982	0.640973	51.3659	80.099
D930048N14Rik	1.04641e-05	0.63968	125.389	195.354
H2-T24	0.000363939	0.638715	81.1207	126.3
Edn1	0.00265647	0.63764	53.366	83.0258
Wt1	1.38118e-05	0.636866	131.346	204.236
Ptgs2	2.07617e-24	0.633604	1524.85	2365.7
Mbp	0.0429213	0.63092	17.1349	26.5342
Trim21	0.00107556	0.625942	65.3054	100.78
Eif2ak2	5.04974e-16	0.620946	1031.16	1585.81
Aire	0.00560826	0.619555	56.1348	86.2456
Ptx3	0.000337089	0.616534	84.6538	129.79
Tmod1	0.0242528	0.606683	28.3671	43.1961
Gm15708	0.0254934	0.599513	28.7506	43.563
4933413J09Rik	0.0491323	0.594961	1.59183	2.40435
Tnni2	0.0493508	0.594425	1.59259	2.40461
Tspan18	0.0313079	0.593638	26.0269	39.2757
9330151L19Rik	0.00127404	0.593598	75.6889	114.215
Gpr156	0.0355623	0.587286	1.19744	1.79905
Cdk5r1	0.0032782	0.58316	60.2329	90.2366
Ifi27	2.35456e-18	0.58292	1147.71	1719.12
Trim25	8.31619e-17	0.576781	1220.3	1820.1
Il11	0.00664617	0.576049	53.6021	79.908
Cyp1b1	3.9213e-24	0.574947	1670.09	2487.8
Adm	1.51084e-05	0.57065	217.365	322.829
Lgals3bp	2.32312e-19	0.56934	1101.17	1633.96
Itgb3	0.00349696	0.561558	67.908	100.223
Fam219aos	0.0153611	0.56013	43.5857	64.2628
Rgag4	0.022885	0.557005	37.5603	55.2592
Gbp7	1.32766e-05	0.556877	170.389	250.656
Irgm1	6.69742e-08	0.555236	343.091	504.14
Bst2	3.1582e-16	0.554779	893.397	1312.35
Cbln3	0.00845477	0.55312	53.8618	79.0289
Clec4a1	0.0425016	0.552506	1.34794	1.97692
Hyal1	1.15779e-09	0.549567	425.817	623.246
Map3k13	0.0132691	0.546738	51.2872	74.9193
Malat1	0.000267166	0.543494	2687.31	3916.75
Cd68	0.00136462	0.543452	96.6322	140.837
Flrt1	0.0149687	0.540579	50.5697	73.5565
Sybu	0.0424462	0.536629	28.1126	40.7795
Setdb2-phf11c	0.0467362	0.533474	31.2802	45.2753
Nos2	2.73642e-14	0.527616	1680.09	2421.93
Srrm4	0.0248376	0.525083	43.5905	62.7275
Smtnl2	0.00177252	0.524921	103.427	148.816
Slc27a1	1.24408e-22	0.520157	2005.72	2876.42
Acap1	0.000455123	0.517743	125.691	179.953
Acta2	1.76205e-11	0.516476	678.688	970.834
Ovgp1	0.0350857	0.515913	36.4285	52.0891
4930447F24Rik	1.1421e-12	0.514843	820.501	1172.36
Acrbp	0.0346683	0.510424	39.1237	55.7305
Mettl7b	0.00018291	0.507181	192.326	273.347
Plcxd2	0.00259231	0.503624	95.6783	135.65
Tnfrsf9	9.32858e-20	0.501719	2149.43	3043.38
Prkcg	0.0326163	0.498987	41.3906	58.4941
Lrp2	0.0334164	0.490499	43.0383	60.4659
Uba7	0.000177924	0.490479	178.811	251.214
Dusp28	0.0109435	0.485783	68.6385	96.1176
Ccno	0.0317051	0.484869	46.089	64.4997
Vwa1	9.56533e-13	0.484388	2075.56	2903.69
Il18	0.041848	0.478214	40.3636	56.2272
Plcl1	0.0199708	0.476933	64.6977	90.0451
Cacnb1	0.00669738	0.468536	99.7605	138.039
Sdr39u1	0.00149333	0.468014	138.019	190.908
Mmp3	0.0479986	0.466931	39.9599	55.2312
AI607873	0.0393093	0.466214	49.7312	68.7026
Neat1	0.0164604	0.461845	5090.94	7011.76
Dusp1	6.31876e-08	0.458016	486.324	668.039
Glis1	0.0203268	0.456288	94.2748	129.346
Zfp729b	0.000393906	0.45118	213.544	291.948
Kcnk2	7.74465e-08	0.449316	494.555	675.261
Prss16	0.03066	0.448281	69.2118	94.4335
Icam5	0.0166977	0.447519	84.1221	114.717
Fgf11	0.000306863	0.44589	192.789	262.608
Ier3	9.9108e-15	0.445779	6968.07	9490.85
Slc2a4	0.0448075	0.445518	72.0613	98.1333
Ppp4r1l-ps	0.0409125	0.444286	54.958	74.7781
2610528A11Rik	1.61749e-05	0.443167	354.993	482.644
Parp14	3.65992e-05	0.442843	283.211	384.964
Aff3	0.0267559	0.441577	64.9714	88.2369
Epb41l4b	0.039748	0.440571	54.9309	74.549
Ndrg2	0.00490125	0.439387	115.88	157.137
Rnf144b	0.0306701	0.435741	61.5739	83.2852
Prkab2	3.21534e-06	0.433429	422.803	570.97
Plppr3	0.0016755	0.430642	164.265	221.402
Rasgef1a	0.0465581	0.421179	64.994	87.0284
Ppm1k	0.00551884	0.41953	127.417	170.419
Fendrr	0.0133851	0.418732	110.79	148.099
N4bp2l1	0.0159992	0.417913	105.353	140.751
Plag1	0.02985	0.417524	76.1958	101.77
Nr4a1	4.19229e-07	0.416744	529.405	706.709
Tnfrsf23	2.4513e-09	0.415076	1106.66	1475.59
Notch1	0.0041338	0.412739	179.523	238.983
Gpr35	1.46843e-08	0.412549	790.749	1052.52
Gem	0.000117703	0.409239	268.017	355.923
Lmtk3	0.0175265	0.408428	95.8866	127.264
Ramp3	0.00947439	0.408263	135.911	180.366
Lif	1.1598e-06	0.408252	672.906	892.998
Tnc	2.69521e-11	0.407467	2497.56	3312.65
Slc2a3	1.58612e-11	0.406636	3320.93	4402.2
Ankrd37	9.45607e-08	0.405833	1198.75	1588.17
Tagln	8.6963e-05	0.405502	336.085	445.161
Csrnp1	9.88899e-06	0.401191	418.005	552.017
Zfp36	0.0003696	0.399701	254.603	335.881
6430548M08Rik	0.00538743	0.398369	134.712	177.553
Tiparp	8.00371e-10	0.395911	3224.32	4242.47
Ccnl2	1.79854e-06	0.395165	794.616	1044.99
Rnf183	0.00588312	0.395013	137.068	180.238
Cox7a1	0.0312918	0.390002	83.1089	108.906
Cyr61	1.59765e-15	0.389579	3247.92	4254.81
Murc	0.0239962	0.386882	93.756	122.592
Lonrf3	1.78628e-07	0.384186	1090.44	1423.16
Pik3cd	0.00163037	0.383497	208.284	271.706
Dcp2	3.9185e-06	0.383421	843.227	1099.93
Crebl2	0.0105002	0.382558	136.134	177.471
Skida1	0.0135441	0.382258	130.567	170.178
Smtn	2.34047e-09	0.381015	5891.46	7672.2
F3	2.73816e-05	0.380673	493.92	643.059
Erich1	0.00553513	0.3805	153.006	199.182
Loxl2	9.3244e-12	0.380427	2742.86	3570.45
Slit3	0.00589954	0.375831	169.608	220.082
Mxd1	0.000428484	0.375127	287.633	373.047
Tor3a	2.39709e-08	0.374587	1296.83	1681.3
Higd1a	2.57101e-12	0.373554	3391.47	4393.79
Khnyn	8.22251e-06	0.372713	744.326	963.742
Gbp3	0.000440819	0.37256	338.531	438.278
Ero1l	3.75465e-10	0.371515	47160.4	61011.9
Slc45a3	0.0326918	0.370464	87.6981	113.373
Hmha1	0.0485191	0.369868	73.0644	94.4163
Cyp46a1	0.0118157	0.369732	141.049	182.251
Olfr856-ps1	0.0377059	0.36923	98.4785	127.201
Adar	2.25049e-09	0.367824	1295.91	1672.25
Kmt2c	0.00125501	0.366847	495.589	639.078
Phospho1	4.78029e-06	0.366057	974.69	1256.21
Tap1	0.000277173	0.366004	393.271	506.839
Arrdc3	4.06392e-07	0.365893	1093.76	1409.5
Kctd11	2.51432e-10	0.3654	1364.82	1758.22
Tmem170b	1.06123e-07	0.364565	960.141	1236.18
Slc25a27	0.0307197	0.364456	100.713	129.658
Apol9b	2.5392e-08	0.362808	1018.26	1309.41
Sdc3	4.38953e-13	0.362526	6945.94	8930.22
Tbc1d4	0.000698006	0.360648	374.323	480.632
Fam210b	0.00169433	0.360501	249.539	320.376
Btg2	0.00856977	0.360236	172.513	221.444
Tenm4	1.56211e-05	0.359231	972.244	1247.14
Crebrf	0.0108527	0.359203	969.18	1243.18
Kremen1	1.47318e-09	0.357345	2341.55	2999.68
Hpse	4.28811e-05	0.357277	470.146	602.26
Plxdc1	0.000595508	0.356702	336.278	430.602
Dhx58	0.0139133	0.356197	149.287	191.094
Ctnnal1	1.81146e-11	0.355232	2780.32	3556.57
Trim14	0.00769386	0.354803	175.059	223.867
C2cd2l	0.000280303	0.354774	450.93	576.643
Flcn	1.58144e-05	0.354528	602.795	770.714
Fn1	2.4229e-09	0.354211	36156.2	46218
Dtx3l	0.000265734	0.353667	399.558	510.557
Samd9l	0.000121803	0.353026	529.34	676.093
Sema4g	0.00258932	0.352212	252.262	322.017
Map3k8	0.0349007	0.351547	98.0145	125.059
Helb	5.09451e-06	0.351461	647.161	825.682
Gadd45b	3.90949e-05	0.351112	577.068	736.076
Atxn1	0.00032889	0.34986	409.003	521.249
Kdm3a	1.73331e-09	0.349039	4289.2	5463.2
Serpine1	4.23401e-14	0.34862	6640.12	8455.14
Ampd3	2.30225e-08	0.348007	1560.43	1986.12
Gbe1	9.32735e-08	0.34736	3131.1	3983.49
Nlgn2	7.67854e-10	0.344832	2314	2938.79
Parp10	2.16869e-05	0.344786	589.414	748.533
Ndrg1	4.2508e-10	0.343647	45181.2	57333.1
Kcnab3	0.00517697	0.342211	219.978	278.866
Nat6	1.37134e-05	0.341407	1123.54	1423.52
Leng8	1.78007e-06	0.34102	1488.07	1884.87
Lamc2	0.000118758	0.340346	484.007	612.782
Isg15	0.000223805	0.339794	569.361	720.569
Usp49	4.66376e-05	0.339698	675.919	855.37
P4ha2	3.72084e-15	0.339631	9880.76	12503.4
Dclk1	4.07123e-05	0.338577	706.207	893.006
Tnfaip3	8.87673e-05	0.337826	727.204	919.077
Plod2	2.72692e-09	0.33679	10655.7	13457.5
Hap1	7.45396e-05	0.33473	585.2	738.02
Smim4	0.0431797	0.334716	102.638	129.439
Tmed8	0.000115986	0.334287	685.364	864.076
Mcam	0.00012586	0.332966	481.755	606.819
Arl5b	0.00816398	0.332041	216.863	272.985
Col6a3	1.74262e-05	0.331681	1387.87	1746.6
Adra1b	0.0357075	0.331644	120.279	151.365
Smad7	3.7815e-05	0.331534	561.616	706.71
Pfkfb2	0.010021	0.331035	176.188	221.63
Abi3	0.00802059	0.330544	194.191	244.193
Smox	0.000173771	0.330165	528.365	664.237
Dtx3	0.000366144	0.33007	939.681	1181.25
Siglecg	0.0145163	0.330047	179.912	226.159
Eno2	0.0180667	0.328883	5978.31	7509
Maff	8.74584e-07	0.328869	1877.22	2357.84
Igsf9	0.00800655	0.328267	230.469	289.355
Arhgap28	1.35935e-08	0.328207	1462.21	1835.74
Klhl21	1.42642e-05	0.325393	843.609	1057.05
Ggcx	8.41739e-05	0.325334	525.101	657.927
P4hb	1.30479e-15	0.324964	32054.2	40152.1
Pgf	0.00149569	0.324781	332.24	416.122
Neurl3	0.00646893	0.323963	267.388	334.707
Hk2	9.16673e-08	0.323102	2053.54	2569.02
P3h3	0.00946575	0.323053	207.178	259.174
Unc5b	2.13181e-12	0.322879	3375.77	4222.49
Gabre	0.0145911	0.322647	207.691	259.743
Hilpda	1.21472e-06	0.322132	991.636	1239.72
Pkdcc	0.0309661	0.322086	138.944	173.699
Elmod2	0.000758035	0.322023	415.14	518.959
P4ha1	4.27072e-12	0.321112	16894.9	21106.6
Kcnab2	1.3441e-06	0.32023	1576.39	1968.17
Elf1	9.84442e-06	0.319809	706.747	882.137
Hey1	0.00206676	0.319711	341.106	425.728
Plat	3.03395e-09	0.317593	1880.56	2343.65
Pcx	8.47825e-08	0.317291	1341.55	1671.56
Plaur	0.00269912	0.316965	359.421	447.733
Cd109	2.92515e-05	0.316935	1221	1520.97
Hspg2	0.0430991	0.316771	12973.5	16159.1
Safb2	8.1013e-07	0.316685	1091.04	1358.85
Rsrp1	6.5294e-07	0.316017	1663.25	2070.56
Ankrd33b	7.10821e-05	0.314856	651.179	809.993
Krt80	0.00549675	0.314704	239.503	297.883
Abhd18	0.01324	0.314201	258.971	321.985
Ogt	0.00788746	0.313487	2632.99	3272.04
Mcc	6.42801e-05	0.312317	812.977	1009.47
Slc31a2	0.0111372	0.311983	204.544	253.923
Whamm	0.00294859	0.311848	400.545	497.195
Cxcl12	1.10934e-12	0.309998	5634.25	6984.82
Klhl17	0.00042701	0.308712	445.594	551.913
Slc26a11	0.0260769	0.307692	159.246	197.102
Ogfod2	0.0289761	0.307294	168.622	208.651
Mcoln1	3.69949e-06	0.303555	1287.18	1588.62
Ubn2	0.00179263	0.302703	593.888	732.533
Tube1	0.000265262	0.302448	600.299	740.31
Cpeb4	0.00318687	0.302361	467.302	576.258
Tet2	0.0014244	0.302295	670.268	826.51
Tdrd7	9.16448e-05	0.301974	768.331	947.221
Me2	9.26523e-09	0.301165	5962.97	7347.21
Ngf	0.030778	0.300565	181.629	223.699
Nav2	0.00371851	0.300323	539.666	664.555
Kdm4b	1.4137e-06	0.299905	2311.13	2845.14
LOC106557447	0.0171532	0.299417	239.379	294.591
Arrb1	1.55499e-06	0.299003	1695.76	2086.28
Apol9a	8.56003e-07	0.298783	1654.88	2035.68
Gbp9	0.0111437	0.298673	256.085	314.988
Shc4	0.0325552	0.298297	170.577	209.757
Tmem170	0.0266547	0.298135	169.137	207.963
Ankrd10	0.00125109	0.297886	439.099	539.803
Mafk	0.00282607	0.297649	359.231	441.545
Fam162a	5.38735e-10	0.297372	6523.58	8016.85
Atg14	0.011182	0.297257	266.371	327.319
Trim12c	0.0353776	0.296996	182.913	224.724
Parp9	0.00496199	0.296733	327.437	402.21
Clk2-scamp3	0.00434513	0.296312	315.553	387.5
Bach2	0.0328957	0.295823	157.844	193.767
Kdm7a	0.0199999	0.294887	296.158	363.323
Syngr1	0.0110662	0.294545	270.226	331.432
Polm	0.00202708	0.293974	391.788	480.337
Suv420h2	0.00529764	0.293826	343.505	421.098
Ccng2	0.00547764	0.29376	5574.07	6832.87
Inpp4a	0.00109715	0.293733	499.43	612.206
Slc40a1	0.0157815	0.293655	232.331	284.777
Llgl2	0.0428251	0.293069	175.144	214.594
Arhgap33	0.0321766	0.292992	254.89	312.286
Foxo6	0.00206986	0.292661	493.258	604.19
Slc2a1	3.05334e-10	0.291751	13395.5	16397.8
Jarid2	0.00581985	0.291574	302.9	370.742
Pik3c2b	0.0479726	0.291075	158.532	193.972
Tspyl4	0.0360829	0.290757	158.871	194.344
Zfp950	0.0401759	0.290265	159.216	194.699
Kcnq1ot1	0.017177	0.290186	291.465	356.403
Tanc2	0.00044757	0.289786	712.029	870.426
Whrn	0.00150389	0.289494	427.622	522.644
Sv2a	0.0163909	0.289025	242.499	296.288
Hic2	0.0276928	0.288667	180.096	219.99
Zswim6	0.000634876	0.288001	631.175	770.632
Fnip1	0.000283848	0.287992	1590.34	1941.71
Avl9	0.000101387	0.287967	859.272	1049.1
Rbm15	0.0044641	0.287563	364.308	444.666
Ss18l1	0.00824848	0.287523	290.416	354.466
Vegfa	3.50722e-08	0.28621	7756.89	9459.01
Car12	1.0208e-06	0.285998	2839.57	3462.16
Mtm1	0.0298663	0.285774	214.455	261.435
Igf2r	7.9342e-06	0.284972	2065.98	2517.17
Zfp729a	0.0168946	0.284965	253.709	309.114
Abtb1	0.0259584	0.28478	184.488	224.748
H2-T23	5.75827e-05	0.284722	1132.48	1379.56
Plekhm3	0.00223272	0.284281	423.955	516.294
Pxdc1	0.000602799	0.284203	505.707	615.819
Dusp5	0.0330361	0.283533	183.541	223.402
Parp12	9.71548e-05	0.283491	810.667	986.693
Ebf4	0.00667969	0.283431	300.373	365.58
Card19	2.29019e-06	0.283215	1791.25	2179.78
Nmrk1	0.00919813	0.283121	280.621	341.467
Zfp9	0.0038149	0.281974	652.338	793.15
Map4k3	0.00115911	0.280997	794.294	965.095
Cacng7	0.00838646	0.28085	312.654	379.847
Atp6v1b2	3.17167e-07	0.280763	1884.19	2288.99
Cck	0.0103393	0.280583	329.957	400.793
Adck2	0.0392807	0.280133	163.454	198.483
Ifi203	2.20097e-06	0.280021	2055.88	2496.27
Asb1	0.00126043	0.27961	453.863	550.929
Hspa4l	1.56934e-08	0.27947	3198.32	3881.96
Ago2	0.0496994	0.27917	2076.43	2519.74
Adamtsl5	0.00782346	0.278918	349.881	424.505
Gigyf1	1.99365e-05	0.27879	1336.8	1621.77
Marf1	6.63513e-06	0.278378	1828.85	2218.09
Mpp2	5.20935e-06	0.277366	2962.08	3589.98
BC030336	0.00217295	0.276988	434.628	526.622
Dhrs1	8.53466e-08	0.276092	2797.87	3387.97
Zfp692	0.00492944	0.275859	353.395	427.861
Vcl	1.24681e-09	0.275369	5858.19	7090.19
Sirt4	0.0248007	0.275204	218.772	264.75
Srf	1.40599e-05	0.275105	1473.14	1782.62
Lox	8.07297e-08	0.27471	21283.9	25748.2
Msantd2	0.00841475	0.273098	300.031	362.558
Bsg	1.53536e-09	0.272818	44756.6	54073.4
Dck	9.59728e-06	0.272134	3334.65	4026.9
Tsc22d2	1.04863e-05	0.271977	1371.73	1656.32
Tmem169	0.0354591	0.271802	191.65	231.381
Spsb1	0.00164845	0.271589	457.814	552.644
Zfp217	0.000151087	0.271024	789.758	952.973
Neurl1b	0.00148235	0.270817	792.537	956.188
Egln1	6.42727e-09	0.270425	5661.15	6828.27
Fgfrl1	0.000496874	0.270424	698.598	842.622
Abca1	0.0087188	0.270412	419.171	505.583
Cpeb2	0.0212214	0.269946	242.97	292.965
Arid3a	0.0461625	0.269277	221.777	267.287
Npc1	3.90133e-05	0.269264	1124.77	1355.56
Aldh4a1	0.0492199	0.26907	162.732	196.097
Bcl7a	0.0464133	0.268311	184.158	221.8
Dact3	0.00612042	0.26813	476.758	574.133
Layn	3.23077e-06	0.267646	1364.87	1643.09
Homer1	0.00275531	0.267601	508.864	612.573
Stx8	0.0260436	0.267128	235.665	283.601
Rsbn1	3.50228e-05	0.266886	1361.49	1638.15
Shb	6.15522e-05	0.266791	1231.69	1481.89
Fbxl15	0.0297868	0.266492	213.439	256.741
Hmox1	1.62941e-08	0.266206	3927.35	4723.19
Tshz3	0.00635499	0.266046	417.676	502.258
Bhlhe41	0.00179249	0.265347	1030.61	1238.72
Timp3	3.30936e-08	0.265267	4299.31	5167.16
E2f2	0.00438271	0.265225	446.295	536.368
Zbtb26	0.0343938	0.264711	227.694	273.551
Nt5dc3	0.000971493	0.264613	695.176	835.124
Rassf1	1.48677e-05	0.264291	1365.83	1640.43
Itpr3	1.9906e-07	0.263851	6718.26	8066.48
Stat2	0.000490253	0.263813	646.067	775.699
Zfp933	0.0397431	0.263811	187.763	225.437
Atp6v0d1	1.73207e-06	0.26376	2450.18	2941.69
Efna1	0.00338232	0.263331	470.194	564.348
Gaa	4.76754e-10	0.263204	5226.95	6273.07
Ero1lb	0.00654778	0.262466	445.246	534.085
Kif13b	0.0196015	0.26241	289.949	347.788
Manba	0.00067701	0.262187	669.136	802.491
Tgoln1	1.87443e-06	0.262059	2572.01	3084.33
Zhx1	0.0023039	0.261956	754.288	904.469
H2-Q4	2.58854e-08	0.261436	2879.15	3451.15
BC068281	0.0171165	0.261263	270.017	323.622
Mroh1	2.19894e-07	0.261109	3009.36	3606.42
Rdm1	0.00755684	0.261056	352.321	422.205
Arvcf	0.00382584	0.260889	486.7	583.172
Hspa1b	0.00752938	0.260495	380.564	455.874
Sdccag8	0.00281974	0.260446	479.938	574.893
Mfsd9	0.0433137	0.260439	193.661	231.976
Sdf2l1	0.013052	0.260365	373.028	446.807
Zfp579	0.045577	0.260196	235.32	281.829
Pim2	0.0014481	0.259823	948.57	1135.75
Syt17	0.000249383	0.25952	781.449	935.457
Glcci1	0.00371881	0.258829	447.121	534.984
Rad51ap1	0.00120172	0.258435	613.8	734.216
Lifr	0.0221577	0.258339	267.941	320.485
Plvap	0.000471014	0.258334	787.82	942.309
Abcb6	0.00258552	0.257978	500.049	597.96
Cbx4	0.000361081	0.257886	948.566	1134.22
Piga	0.00128326	0.257768	1148.84	1373.58
Mndal	0.0441396	0.257041	186.684	223.092
Mapk8ip3	5.88976e-05	0.256894	2095.83	2504.31
Kdm6b	3.5353e-05	0.256502	3086.64	3687.23
Ogfr	2.77989e-05	0.256455	1263.68	1509.52
Isg20	0.00804226	0.256406	386.315	461.453
Cbr2	0.0238485	0.256337	265.077	316.619
Flnb	0.0313855	0.255506	12923.5	15427.5
Trabd2b	0.0448343	0.254524	261.232	311.635
Usp53	0.0124952	0.254226	344.103	410.41
Flt1	0.00113976	0.254135	801.126	955.44
Hsd3b7	0.0251341	0.253964	242.968	289.734
Mbnl2	3.94206e-07	0.25363	6856.66	8174.53
BC022687	0.0155261	0.253606	313.654	373.933
Atp6v0b	1.19123e-05	0.253241	2094.87	2496.83
Asph	2.96699e-06	0.252997	3792.27	4519.17
Elovl4	0.0144949	0.252315	320.846	382.165
Hps1	0.0142957	0.251875	304.242	362.277
Snx30	0.00308435	0.251657	620.039	738.202
Zfp292	0.00136826	0.251616	1891.54	2251.96
Pkp2	1.64921e-05	0.249507	1669.2	1984.35
Bmp2k	0.00113075	0.249475	959.663	1140.82
Foxo3	0.00203725	0.249209	1425.98	1694.85
Trio	0.000233783	0.248647	2016.98	2396.35
Dpf1	0.0231077	0.248606	288.991	343.338
Sorbs1	0.00575223	0.248061	480.332	570.447
Abhd14b	0.00211753	0.247975	627.821	745.562
Cxcl1	0.000112759	0.247872	1868.83	2219.15
Dusp8	0.0126425	0.247839	331.145	393.211
Snhg6	0.042481	0.247779	222.024	263.626
Pnrc1	1.19053e-06	0.247706	3975.67	4720.39
Rasa4	0.000290454	0.247177	934.668	1109.34
Spred3	0.00382457	0.247162	492.614	584.668
Brsk1	0.0105403	0.247115	381.766	453.092
Fam219a	0.0293905	0.246834	259.629	308.076
Btc	0.0385734	0.246735	227.339	269.742
Sox9	0.000330425	0.246696	1008.53	1196.6
Ndrg4	0.00463809	0.24653	517.035	613.384
Ankrd12	0.000307663	0.246448	1398.2	1658.66
Mt2	1.99417e-08	0.245483	7456.55	8839.66
Zdhhc24	0.0466938	0.245464	207.007	245.401
Serac1	0.00450986	0.245287	561.268	665.287
Gzf1	5.98897e-05	0.245277	1684.17	1996.28
Lpp	0.00077053	0.245005	2270.92	2691.26
Pgm2	1.90207e-06	0.244621	9439.05	11183.2
Fam214b	0.00341788	0.244392	539.091	638.603
Large	0.000258058	0.24438	1313	1555.36
Creg1	0.0447853	0.244297	210.593	249.45
Pard6a	0.0129122	0.243879	354.868	420.225
Gm17821	0.0201766	0.243254	417.379	494.034
Igsf3	0.00163651	0.243171	666.496	788.859
Noct	5.0646e-06	0.242941	1928.79	2282.54
Cdkn2d	0.000252947	0.242698	1089.21	1288.76
Glis3	0.00388147	0.242571	642.463	760.097
Atxn7	0.0426515	0.242376	279.543	330.683
Scai	0.0150021	0.241295	480.19	567.61
Sun1	1.19814e-07	0.240783	5420.45	6404.98
Bcor	0.000494746	0.240546	916.846	1083.2
Cdc6	2.14636e-05	0.24054	1553.86	1835.79
Polk	0.00453413	0.240378	679.11	802.234
Galnt10	0.000498904	0.239837	848.074	1001.46
Cgn	0.0134823	0.239542	388.268	458.396
Nudt18	0.0124466	0.239425	366.123	432.217
Crebzf	0.000741673	0.239248	979.295	1155.94
Chd6	0.00366129	0.239192	1143.64	1349.87
Col5a3	0.0172724	0.239044	371.082	437.955
Hdac5	5.74178e-06	0.238649	4990.85	5888.64
Etnk1	6.31883e-05	0.238154	2031.26	2395.84
Slc4a8	0.000354052	0.237878	1056.14	1245.47
Tagap1	0.0117032	0.237323	452.319	533.195
Brip1	0.000952287	0.237294	1178.74	1389.47
Lmbr1l	0.027415	0.237258	311.071	366.675
AW549877	0.0011019	0.236753	1657.32	1952.88
Nid1	5.52468e-07	0.236306	15044.4	17721.9
Zfc3h1	0.0086027	0.236252	696.828	820.814
Rlf	0.000360748	0.236244	1647.76	1940.93
Bpgm	0.00179659	0.236114	727.675	857.067
Inafm1	0.0195964	0.236111	324.603	382.321
Tcf19	5.98838e-06	0.235976	3813.54	4491.22
Dstn	9.72798e-08	0.235864	3909.33	4603.67
9430015G10Rik	0.00608064	0.235659	536.216	631.365
Ascc3	0.000527212	0.235138	1832.24	2156.58
Slc2a8	0.0126276	0.234348	452.512	532.324
Rnf217	8.53118e-05	0.234131	2009.05	2363.04
Rusc2	0.00046222	0.234124	1673.24	1968.05
Hexb	1.15492e-05	0.233978	2883.59	3391.31
Crim1	0.00888871	0.23352	444.302	522.366
Ninj1	0.000456983	0.233325	1481.14	1741.14
Abtb2	0.00419524	0.233197	587.572	690.654
Zfyve21	0.0239542	0.233194	310.77	365.289
G2e3	0.00409063	0.233159	1470.59	1728.54
Nhsl1	0.00602571	0.232865	546.4	642.111
Fam131a	0.0130267	0.232739	399.824	469.819
Rchy1	0.00184233	0.232063	827.353	971.738
Amer1	0.00235553	0.231734	720.689	846.266
Tbc1d16	0.0223925	0.23129	321.128	376.966
Ttc14	0.00573173	0.230974	806.655	946.712
Zfyve27	0.00309525	0.230916	691.767	811.843
Wsb1	0.00016227	0.230746	1921.14	2254.35
H2-D1	7.28469e-06	0.229565	2765.61	3242.63
Fam76b	0.00157613	0.229522	922.305	1081.35
Pvr	0.000191584	0.229138	1340.25	1570.95
Itprip	0.000976386	0.228805	1137.12	1332.56
Net1	4.35932e-07	0.228451	3843.15	4502.55
Ino80d	0.00997431	0.228175	807.155	945.462
Slc36a1	0.0120533	0.227455	461.184	539.94
Fam193b	0.00869553	0.227406	819.282	959.156
Tmem194b	0.0168157	0.227297	375.456	439.524
Dixdc1	0.00301888	0.22704	888.378	1039.79
Gse1	0.00163294	0.227013	830.758	972.326
Bnip3l	7.5244e-06	0.226802	10161.2	11891.1
Parp6	0.00456443	0.226585	701.987	821.369
BC030867	0.00135809	0.225248	940.535	1099.46
Grhpr	0.00268285	0.22516	866.405	1012.75
Tbc1d24	0.0120325	0.225062	817.142	955.098
Gpc1	2.61062e-07	0.225014	9070.41	10601.4
Plcd3	0.00215922	0.224982	760.195	888.487
Dusp4	0.00396022	0.224721	701.648	819.912
Tns1	7.16468e-07	0.224694	7714.29	9014.38
Dot1l	0.000587151	0.224681	1094.81	1279.3
Dhx34	0.0294811	0.224636	343.753	401.67
Zzef1	0.00982253	0.224355	728.46	851.028
Primpol	0.0275727	0.22427	451.974	527.99
Tnfsf9	0.0364985	0.223541	344.765	402.546
Thbs1	0.000139983	0.223057	2146.45	2505.35
Ric8b	0.0292572	0.222867	372.229	434.41
Tnfrsf10b	0.0207454	0.222824	382.858	446.802
Zfos1	0.00583556	0.222785	1315.37	1535.01
Galm	0.00216531	0.22275	834.698	974.056
Zfp516	0.000100125	0.222737	1860.09	2170.62
Ciart	0.00285841	0.222724	737.954	861.144
Mus81	0.0182343	0.222724	436.294	509.126
Tcirg1	2.62867e-05	0.222603	2500.83	2918.06
Ncapd3	4.89697e-05	0.222315	3029.44	3534.15
Neil3	0.000817927	0.222288	1239.35	1445.8
Fnip2	0.0126544	0.222236	769.259	897.371
Eaf1	0.000152714	0.222021	1317.75	1536.98
Crybg3	0.0252016	0.221978	533.714	622.488
Zxdc	0.0145757	0.221929	468.476	546.38
Mt1	2.78035e-06	0.22164	12358.3	14410.5
Rnf31	0.00800807	0.221636	606.859	707.631
Clybl	0.00721208	0.221317	723.269	843.184
Slc9a5	0.00159013	0.221123	990.463	1154.52
Zfyve1	0.00720653	0.221031	612.175	713.53
Agrn	0.000344359	0.220748	3151.07	3672.06
Tbl2	0.000238181	0.220684	4232.23	4931.75
Trpc1	0.0311934	0.220386	414.796	483.256
Rictor	0.00541629	0.220076	1349.07	1571.39
Fbxo10	0.000897996	0.219835	1083.35	1261.66
Slc35a2	0.00297525	0.219677	818.837	953.513
Sh2b2	0.0067301	0.219414	621.195	723.233
Pfkfb3	0.0302242	0.219404	404.253	470.652
Phf1	0.000946495	0.218989	1144.88	1332.55
Appl2	0.0074626	0.218609	654.456	761.532
Mrc2	7.82325e-05	0.217981	1682.98	1957.48
Daxx	0.00168627	0.217839	935.154	1087.57
Atp7a	0.0103291	0.217444	1370.85	1593.85
Atad2	0.000202811	0.216955	8409.36	9774.01
Zfp488	0.0499223	0.216933	434.55	505.06
Atxn7l2	0.00592639	0.216787	607.47	705.966
Cercam	0.014125	0.2166	449.907	522.788
Arhgap29	0.00760403	0.216358	1120.08	1301.3
Ulk3	0.0322622	0.216311	321.103	373.045
Ppme1	0.000716029	0.216253	2260.17	2625.67
Pias4	0.00855422	0.216129	764.918	888.539
Kdm4c	0.0094539	0.21611	835.468	970.477
Col4a2	2.24523e-07	0.215863	8218.4	9544.83
Egln3	0.000721783	0.215789	1786.69	2074.95
E4f1	0.0056495	0.215551	614.528	713.557
Dennd1b	0.00865886	0.215345	569.774	661.498
E2f7	0.00163836	0.214628	1339.44	1554.29
Sf3b1	5.11185e-05	0.214494	12992.6	15075.2
Itga7	7.61487e-05	0.213818	2048.04	2375.23
Lca5	0.00949442	0.213742	547.181	634.561
Kdelr3	0.000185971	0.213712	1845.82	2140.53
Cln8	0.0108682	0.213666	558.999	648.233
Cyp4f16	0.0240651	0.213499	401.558	465.605
Alas1	0.000223227	0.21313	1478.4	1713.77
Dgcr8	0.0154778	0.212916	650.028	753.401
Gpr146	0.00320432	0.212836	944.596	1094.75
Atp6v1h	0.00104909	0.21231	1082.75	1254.41
Slc4a4	0.00164014	0.211912	1261.92	1461.59
Mnda	0.0115477	0.211714	628.748	728.13
Stx3	0.0381688	0.211486	403.325	467.002
Adgrg1	0.0498222	0.211229	278.485	322.395
Atp6ap2	1.02451e-05	0.211081	3157.24	3654.68
Stil	0.0162067	0.210994	834.036	965.384
Rc3h2	0.00518772	0.210316	1206.8	1396.2
Pgk1	3.89574e-07	0.210289	68818.7	79617.7
Nt5dc2	5.85573e-05	0.209737	2780.6	3215.7
Mllt3	0.00225784	0.209616	1514.4	1751.23
Zdhhc20	0.000491761	0.209439	2049.04	2369.18
Tmem194	0.00421504	0.209133	1005.03	1161.81
Gpr137b-ps	0.000909029	0.209071	1333.32	1541.24
Hsf2	0.00459408	0.209036	846.234	978.175
Stx11	0.0217355	0.209025	424.307	490.459
Cog3	0.0115019	0.208992	656.866	759.258
Ticrr	0.00506564	0.208962	819.944	947.737
Irs2	0.0114794	0.208745	642.051	742.006
Lgals8	0.000351422	0.208637	1716.54	1983.62
Gys1	5.61874e-05	0.20853	7185.26	8302.64
Rabgef1	0.00355161	0.208452	807.226	932.708
Gnptg	0.0304937	0.208209	362.431	418.699
Syngap1	0.0234106	0.208204	508.797	587.788
Mysm1	0.028954	0.207983	465.234	537.379
6030458C11Rik	0.0304723	0.20711	397.787	459.195
Plscr4	0.0176467	0.206989	477.219	550.842
Tollip	0.00145308	0.206948	1121.94	1294.99
Ticam1	0.00474803	0.20651	958.446	1105.94
Ddit4	1.02801e-05	0.206499	3493.37	4030.94
Ulk1	0.00020925	0.206147	2098.54	2420.88
Pcgf5	0.00601904	0.206075	1189.94	1372.65
Tmem135	0.00760099	0.205407	702.932	810.489
Zfp367	0.0016083	0.204947	2707.93	3121.28
Zbtb43	0.0263455	0.204881	500.171	576.493
Bnip3	1.1441e-05	0.204668	14469.3	16674.8
Soga1	5.88701e-05	0.204659	2465.72	2841.53
Clcn3	0.000445295	0.204379	2233.37	2573.27
Msrb3	0.0328514	0.204371	480.988	554.187
Tet3	0.00517434	0.204217	1042.23	1200.72
Iffo2	0.00178692	0.204057	1022.23	1177.54
Tinagl1	0.000181703	0.203933	5101	5875.51
Hip1r	0.00043741	0.203924	1352.48	1557.83
Sspn	0.0263468	0.203813	491.387	565.95
Mboat2	0.0395702	0.20364	399.848	460.465
Frmd6	6.3362e-05	0.203614	2346.14	2701.77
Naga	0.00216925	0.203346	1524.95	1755.77
Plekha1	0.00278081	0.203247	889.551	1024.13
Neu1	0.0370638	0.203021	454.822	523.549
Mdm4	0.00559295	0.202932	1186.25	1365.42
Cdc42ep3	0.000284325	0.202718	1604.69	1846.78
Gfpt1	0.00392071	0.202594	1741.49	2004.05
Fam234b	0.0340665	0.202545	544.772	626.884
Hk1	2.17202e-06	0.202509	13489.2	15522
Abhd2	0.0283006	0.202103	583.243	670.948
Nadk2	0.000362566	0.202008	3357.96	3862.65
Pfkp	1.38507e-06	0.201882	6927.68	7968.2
Plscr2	0.0302392	0.201757	396.971	456.556
Gapdh	8.79148e-05	0.20152	199263	229135
Dpp7	0.0164777	0.200948	566.724	651.423
Ephx1	0.000329307	0.200811	2685.68	3086.77
Col5a1	7.16049e-07	0.200615	12166.9	13982
Adamts7	0.00053803	0.200382	1903.33	2186.93
Cenph	0.0162157	0.200252	546.027	627.33
Cnst	0.00883427	0.200064	718.05	824.86
3110043O21Rik	0.0265688	0.199786	571.254	656.101
Arfgap3	0.000858764	0.199612	2295.23	2635.82
Adipor2	2.49549e-05	0.199333	5559.37	6383.09
E2f1	4.21402e-05	0.199292	4391.55	5042.1
Cdkn1a	3.91068e-05	0.199111	6625.91	7606.49
Ubr7	0.00106557	0.19889	1359.6	1560.57
Mfap3	0.00712603	0.198693	794.28	911.562
Ccnt1	0.0262588	0.198626	644.799	739.974
Cope	0.000358884	0.198601	2381.97	2733.51
Nanos1	0.0254609	0.198573	589.276	676.231
Btbd3	0.0234417	0.198335	655.499	752.102
Arhgef10	0.00057322	0.198227	1735.59	1991.23
Ipmk	0.00419061	0.198038	1009.68	1158.24
Papd5	0.000110309	0.197947	2446.38	2806.16
Nr1d1	0.00963558	0.197816	2124.25	2436.43
Gmppa	0.00563063	0.19773	1328.28	1523.39
Akap8l	0.0167503	0.197593	695.223	797.27
Wtip	0.0167401	0.197375	570.648	654.311
Sowahc	0.0213123	0.197332	566.095	649.071
Tfrc	0.000182736	0.197199	3231.8	3705.17
Slc25a22	0.023108	0.197134	614.627	704.62
Ugcg	0.00138394	0.19688	2405.27	2756.96
Rabggta	0.0124802	0.196723	630.689	722.828
Rnf167	0.0214672	0.196368	548.375	628.333
Epg5	0.0414906	0.196361	479.305	549.19
Prl2c3	0.0302544	0.196209	506.42	580.197
Snhg12	0.0349707	0.196181	428.761	491.215
Papd7	0.0012974	0.196165	1521.31	1742.89
Pnisr	0.0285328	0.196155	1065.19	1220.33
Kitl	0.00416827	0.196118	1238.72	1419.1
Apln	8.16002e-05	0.196111	3271.44	3747.78
Mybl1	0.0149418	0.196046	764.953	876.295
Abca5	0.0285986	0.195988	529.11	606.1
Armt1	0.0221278	0.195949	584.411	669.429
Map2k6	0.0209951	0.195576	515.779	590.66
Tcf7l1	0.015518	0.195452	624.909	715.573
Ap4e1	0.0363472	0.195259	524.739	600.789
Osbpl8	0.0157377	0.195236	653.602	748.316
Ftl1	4.95251e-07	0.195095	27249.8	31195.5
Tmx4	0.00268927	0.194458	1932.14	2210.93
Dtna	0.00441154	0.194378	1132.24	1295.55
3110002H16Rik	0.0215411	0.194337	531.263	607.87
Aff4	0.00212735	0.194267	4057.85	4642.77
Aftph	0.000530386	0.194021	2055.39	2351.25
Slco4a1	0.00552194	0.194005	1136.74	1300.35
Esco2	0.00354881	0.193423	1202.99	1375.59
Uvrag	0.00938377	0.193323	705.326	806.466
Ccdc82	0.00334007	0.193159	2164.99	2475.15
Mapre3	0.00908563	0.193126	1022.07	1168.47
Tbc1d8b	0.00311234	0.193066	1837.13	2100.18
Tpm2	0.00038816	0.19299	2358.62	2696.21
Cry2	0.0253916	0.192978	588.425	672.641
Ric1	0.00473541	0.192837	1071.71	1224.98
Slc25a40	0.0386892	0.192814	487.839	557.596
Bicd2	8.15712e-05	0.192408	2651.32	3029.58
Ets1	0.000103113	0.192382	3077.65	3516.67
Hcfc2	0.0109983	0.192191	749.619	856.438
Narf	0.0186272	0.191886	734.698	839.213
Ly75	0.0491282	0.191648	369.741	422.269
Xpnpep1	4.59541e-05	0.191637	5250.72	5996.63
Fam117b	0.00102595	0.191623	3347.02	3822.46
Tmem189	0.000670719	0.1913	2035.17	2323.75
Dip2c	0.0168863	0.191276	857.56	979.139
Trim3	0.00531674	0.191274	1329.67	1518.18
Ostf1	0.000294074	0.191184	2353.48	2686.97
Pim1	0.00219714	0.191164	1111.19	1268.62
Macf1	0.00145737	0.190936	6574.54	7504.87
Znfx1	0.00188517	0.190562	1467.51	1674.73
Ctdp1	0.00699231	0.190468	878.966	1003.02
Rara	0.00288495	0.190443	2519.69	2875.25
Synpo	0.00441836	0.190178	979.83	1117.89
Gorab	0.0111021	0.190046	717.184	818.163
Ypel5	0.0192624	0.189586	738.005	841.648
Lin54	0.00310814	0.189562	1428.41	1628.98
Rad54l2	0.0103805	0.189522	1089.99	1243.01
Spry2	0.0455602	0.189166	447.896	510.648
Pfkm	0.000257222	0.189165	3206.44	3655.67
Slc16a10	0.0408144	0.188925	418.678	477.256
Glmp	0.000124252	0.187778	4578.62	5215.09
Slc39a13	0.00141453	0.18755	1491.2	1698.22
Cnn2	0.000163931	0.187538	3980.6	4533.18
Cep295	0.0159581	0.187507	1131.63	1288.7
Hbegf	0.00352743	0.187357	1043.94	1188.71
Zfp609	0.000919415	0.187213	2559.13	2913.73
Rmi2	0.0310985	0.187213	503.365	573.113
Oser1	0.00186807	0.186712	1443.28	1642.7
Sdc4	1.36324e-05	0.186456	8432.48	9595.87
Lamb2	0.00124407	0.1864	2090.26	2378.55
Gpr137b	0.00261902	0.186378	1440.45	1639.09
Kdsr	0.0223876	0.186316	648.596	738.007
Tdp2	0.00613894	0.185978	1437.24	1634.98
Rgs12	0.0130822	0.185944	948.879	1079.41
Mier2	0.0135737	0.185872	873.28	993.36
Cdc7	0.0119364	0.185814	887.996	1010.06
Sertad1	0.017937	0.185609	623.027	708.567
Gabpb2	0.00127872	0.185411	2358.68	2682.15
Nktr	0.0114723	0.185309	1728.97	1965.95
Fhl2	0.00707084	0.184902	996.204	1132.42
Wdr90	0.00250874	0.184897	1415.4	1608.94
Ppp1r13l	0.00341446	0.184865	1391.16	1581.34
Pgrmc1	0.00026072	0.184834	2860.28	3251.24
Trpm4	0.0304031	0.184724	603.559	686.005
Tpp1	4.53493e-05	0.184489	4622.5	5253.07
Mark4	0.0387943	0.184379	501.301	569.643
Tnfrsf1b	0.000565384	0.184326	2615.1	2971.5
Itgav	0.000650102	0.184286	6190.95	7034.49
Tpd52	0.00224176	0.184182	1754.31	1993.2
Mcm10	0.00581803	0.18416	1034.21	1175.03
Nf1	0.00343602	0.18415	2075.76	2358.37
Gstm1	0.000506572	0.184061	2436.1	2767.6
St3gal5	0.000553688	0.18404	1794.49	2038.65
Pcmtd1	0.0152902	0.183888	1458.88	1657.2
Terf2ip	0.0317972	0.183842	544.473	618.47
Mthfr	0.0111343	0.183808	782.958	889.345
Lzts3	0.0132826	0.18374	1030.87	1170.89
Traf6	0.0139004	0.183685	706.843	802.819
Golga4	0.00733942	0.18363	1339.04	1520.8
Inf2	0.000335448	0.18335	2841.86	3226.98
Tctn3	0.0417026	0.18323	508.286	577.12
Lmtk2	0.0106591	0.183113	1054.88	1197.64
Xylt2	0.00391354	0.18286	1046.01	1187.36
Cbx7	0.0479601	0.182751	538.236	610.923
Ezh1	0.0121059	0.182731	868.728	986.032
Exoc1	0.00912567	0.182673	905.472	1027.7
Bard1	0.0102245	0.182662	814.379	924.301
Junb	0.00108607	0.182459	4106.14	4659.72
Soat1	5.63952e-05	0.182405	3754.08	4260.03
Foxk1	0.00196113	0.182299	1607.82	1824.38
Zfand2a	0.00813471	0.181925	860.094	975.688
Gdi1	5.4116e-05	0.181571	4607.86	5225.86
Foxn2	0.0268666	0.181529	673.372	763.661
Insig2	0.00225888	0.181426	2545.53	2886.65
Haghl	0.0318533	0.181397	507.242	575.203
Bcl2l11	0.0194143	0.181222	665.363	754.418
Klhl2	0.0139666	0.181098	758.468	859.91
Nqo1	0.0143492	0.180805	796.956	903.362
Atp6ap1	8.88278e-05	0.180435	6120.97	6936.43
Pdk1	0.00289373	0.180408	6891.15	7809.08
Rnf126	0.000320602	0.180405	5683.79	6440.89
Kansl2	0.00128216	0.180293	3075.26	3484.62
Fez2	0.00544467	0.180263	1073.6	1216.49
Dnaaf2	0.0223987	0.180244	599.011	678.724
Ptprs	0.000152597	0.180244	7292.04	8262.42
Hexa	0.000529229	0.180238	2656.69	3010.22
Adamts4	0.0198801	0.180213	719.024	814.691
Ctns	0.0289923	0.180209	618.246	700.503
Pim3	0.000893912	0.179995	1859.72	2106.84
Ttyh3	0.000370745	0.179511	3904.67	4422.04
Lrp5	7.29718e-05	0.179466	6479.4	7337.69
Chkb	0.0238176	0.179298	695.378	787.4
Hoxc6	0.0250731	0.179231	741.786	839.91
Zfp346	0.0448332	0.179187	451.028	510.674
B3galnt2	0.0197649	0.178997	659.503	746.621
Nsl1	0.0295304	0.178951	535.098	605.764
Cx3cl1	0.000444293	0.178857	3162.59	3580.01
Chmp7	0.00907926	0.17851	897.989	1016.27
Stt3b	4.30759e-05	0.178075	4411.41	4990.95
Nyap1	0.00688612	0.178016	1209.21	1368.01
Tnfrsf22	0.0221132	0.178	716.747	810.866
Smim14	0.00174207	0.177773	1685.38	1906.39
Bag2	0.00365137	0.177536	1215.92	1375.14
Fosl2	0.000921137	0.177481	3591.9	4062.11
Sap30	0.0119907	0.177399	1137	1285.77
Tgfbr3	0.0152374	0.177384	1063.23	1202.34
Snai1	0.0116952	0.177284	1260.33	1425.12
Jmy	0.0263448	0.177207	1397.64	1580.3
Ctdspl2	0.00958724	0.17702	1726.84	1952.27
Sdf2	0.0219851	0.176889	650.619	735.489
Alg11	0.0110638	0.176841	823.891	931.332
Ackr3	0.00118087	0.175952	1967.29	2222.46
Arntl	0.0152156	0.175652	767.772	867.179
Dlk1	0.00826228	0.175486	1367.03	1543.84
Msrb1	0.0128495	0.175435	963.083	1087.61
Prkca	0.0011473	0.175363	2364.55	2670.16
Suco	0.0138685	0.175268	1173.1	1324.63
Lpin2	0.00320831	0.175199	1424.43	1608.35
Col4a1	2.7043e-05	0.175182	11703.7	13214.7
Slc41a2	0.0269432	0.175005	698.733	788.847
Pik3r5	0.0148228	0.174758	1021.28	1152.79
Peak1	0.00215712	0.174734	4494.87	5073.61
Map3k1	0.0151925	0.173839	1153.86	1301.61
Col16a1	0.000570349	0.173794	4404.34	4968.19
Mbd5	0.0166579	0.173723	800.853	903.335
Atp11b	0.00353978	0.173509	3431.36	3869.88
Camsap2	0.00750442	0.173322	1667.45	1880.31
N4bp1	0.000130016	0.173314	3401.86	3836.1
Naa40	0.00131277	0.172959	1846.09	2081.22
Nupl1	0.0135455	0.172955	1029.31	1160.41
Gramd4	0.000811626	0.17285	2129.51	2400.57
Sord	0.00317896	0.172776	2366.46	2667.53
Bhlhe40	0.00252112	0.172639	8618.65	9714.24
Trafd1	0.0135975	0.172602	828.517	933.813
Sertad2	0.000530833	0.172568	2978.09	3356.5
Rbfox2	0.00054811	0.172467	4266.92	4808.75
Stxbp5	0.0235416	0.172375	1094.78	1233.72
Gins3	0.0331179	0.172058	629.045	708.723
Mras	0.00804341	0.172022	1017.6	1146.46
Rtkn	0.0344633	0.17184	648.985	731.078
Sbf2	0.010813	0.171812	1676.15	1888.14
Map2k1	0.000567366	0.171527	3876.55	4365.97
Jmjd1c	0.0153055	0.171362	1558.43	1754.98
Hsp90b1	0.000369876	0.171161	19600.4	22069.4
Golgb1	0.0292647	0.171042	1366.89	1538.94
Ddah1	0.000963252	0.170997	2557.38	2879.2
Bod1l	0.0184362	0.170832	1973.73	2221.84
Pdxp	0.0356734	0.170721	770.743	867.564
Slc6a8	0.000358894	0.170547	2926.25	3293.45
Abca7	0.0225605	0.170439	764.92	860.841
Hjurp	0.000228534	0.170436	5067.74	5703.23
Bach1	0.0434825	0.170393	806.72	907.854
Pask	0.00692494	0.170268	1373.2	1545.22
Whsc1l1	0.00531151	0.169843	3382.27	3804.84
Zc3h11a	0.000719476	0.16973	3132.17	3523.22
Gtf2e2	0.00278881	0.169302	2138.1	2404.32
Vldlr	0.0196771	0.169186	1301.1	1462.99
Ndel1	0.00169419	0.168918	1874.78	2107.66
Rell1	0.0020143	0.168884	1838.2	2066.48
Naglu	0.0208392	0.168739	1175.45	1321.29
Pald1	0.0425187	0.168585	535.247	601.594
Rgl2	0.0359703	0.168509	778.232	874.652
Tonsl	0.00600428	0.168508	1246.82	1401.3
Anxa5	6.42552e-05	0.168489	12788.7	14373
AI413582	0.0369214	0.16844	684.593	769.375
Dok4	0.0462904	0.168439	527.177	592.463
Rnf19b	0.00219097	0.168399	1880.24	2113.04
Wipf2	0.0194377	0.168242	841.21	945.258
Cep170b	0.000815201	0.168205	3035.79	3411.2
Lnp	0.023903	0.167884	1206.56	1355.46
Ddx20	0.0377562	0.167831	579.615	651.122
Nr3c1	0.000733013	0.167768	3245.28	3645.49
Apeh	0.0066515	0.167588	1505.6	1691.06
Tmem231	0.00687543	0.167528	1300.32	1460.43
Atxn1l	0.00265275	0.167439	1827.03	2051.87
Gltscr1l	0.0183581	0.167349	1169.3	1313.11
Palld	0.00118423	0.167313	4881.99	5482.3
Ifi204	0.0083551	0.167121	1848.44	2075.45
Arhgap22	0.00826355	0.166978	1702.43	1911.33
Ubald1	0.0229614	0.166813	1032.38	1158.93
Dcaf6	0.0181701	0.166557	954.029	1070.78
Eya4	0.0229234	0.166431	892.833	1002.01
Cir1	0.0448581	0.165842	558.703	626.765
Socs7	0.016707	0.165574	945.107	1060.04
D17H6S56E-5	0.000540163	0.16539	20392	22869
Tnrc6b	0.0261761	0.165362	1710.14	1917.83
Sgms2	0.0202289	0.165163	918.811	1030.26
Vhl	0.00862576	0.165154	1280.29	1435.57
H2-K1	0.000658056	0.165118	4771.57	5350.16
Samd8	0.0322242	0.164809	872.601	978.201
Myh9	1.94529e-05	0.164385	26279.7	29451.4
1700025G04Rik	0.00389577	0.164245	1639.88	1837.61
Atg2b	0.0230134	0.164203	1376.58	1542.52
Ctsa	0.000127385	0.16375	11002.4	12324.9
Purb	0.00609534	0.163659	4442.73	4976.41
Cd44	3.52607e-05	0.163604	8841.39	9903.08
Fam168a	0.00995579	0.16357	2438.19	2730.9
Uhrf1bp1l	0.0212363	0.163492	1056.8	1183.61
Lats2	0.0217218	0.163294	831.076	930.673
Edc3	0.0225191	0.163176	891.568	998.333
Fam114a1	0.00254186	0.163116	2818.72	3156.13
Fndc3b	0.00654013	0.163084	2915.22	3264.1
Psap	3.45398e-05	0.163033	36381.8	40734.4
Wdr81	0.0230303	0.162898	1103.49	1235.4
Creld2	0.0323929	0.162756	838.093	938.181
Acsl1	0.0265797	0.162281	912.831	1021.51
Akap11	0.0121896	0.162157	2151.87	2407.85
Nup155	0.00476257	0.16207	2353.6	2633.42
Brpf1	0.0337312	0.161589	739.589	827.245
Mxi1	0.00183375	0.161576	6330.25	7080.43
Suz12	0.00474277	0.161287	4168.07	4661.09
Fgfr1op	0.0345206	0.161262	823.624	921.03
Emilin2	0.00879467	0.161246	1298.71	1452.28
Mrgpra6	0.0122934	0.160834	2404.67	2688.26
Llgl1	0.000696217	0.160806	4571.45	5110.47
Map4k2	0.00648024	0.16079	1403.8	1569.31
Grina	0.00157454	0.160357	8019.44	8962.23
Cdkn1b	0.0182081	0.160055	1386.43	1549.1
Ccne2	0.0135587	0.159944	1152.53	1287.66
Tmf1	0.0346355	0.159935	916.492	1023.94
Fbxo42	0.00648002	0.159745	2004.7	2239.43
Man2b1	0.0192019	0.159719	940.035	1050.08
Uba6	0.0478323	0.159506	1004.07	1121.45
Snx24	0.048568	0.159455	669.634	747.891
Cpd	0.0131282	0.159301	3291.34	3675.59
Wdr1	0.000258136	0.159129	8042.15	8979.97
Alkbh5	0.00134068	0.159008	7612.28	8499.25
Grn	0.000218173	0.158888	10777.3	12032
Ip6k1	0.00553888	0.158751	1735.85	1937.77
Strip1	0.00389244	0.158539	1954.54	2181.57
Mafg	0.0281673	0.15849	766.484	855.487
Lgals3	0.000428757	0.15845	9596.83	10710.9
Rnf19a	0.0153294	0.158317	2641.65	2948.04
Aldoa	0.000376608	0.158301	54378.9	60685.3
Aebp1	0.000191784	0.158282	10950.9	12220.8
Tor1aip2	0.00228557	0.158196	2860.59	3192.11
Hivep2	0.0450946	0.158028	931.392	1039.21
Add3	0.0119051	0.158028	1428.89	1594.3
Csrp1	0.000854298	0.157791	5596.25	6243.06
Itga5	0.000105352	0.157717	6845.4	7636.19
Adcy6	0.00429409	0.157432	2638.38	2942.58
Rap1gds1	0.00161071	0.157325	3694.33	4119.98
Scamp1	0.023836	0.156924	1137.22	1267.89
Wdfy1	0.0134865	0.156895	1207.36	1346.07
Ifitm3	0.0111748	0.15679	3145.55	3506.68
Vps11	0.00601988	0.156762	1584.08	1765.91
Fam53c	0.00680833	0.15663	1650.73	1840.03
Klf9	0.0283751	0.156266	860.09	958.483
Dnajc3	0.0217966	0.156149	888.786	990.382
Lrig1	0.00183315	0.156055	3202.6	3568.45
Cmip	0.00203558	0.156042	4097.1	4565.09
Mfge8	0.0123536	0.155979	3960.57	4412.78
Zkscan17	0.00609583	0.1559	1914.72	2133.23
Sntb2	0.0247118	0.155875	1108.89	1235.41
Rragc	0.00173822	0.155729	2432.77	2710.07
Selm	0.0247709	0.155704	924.98	1030.39
Mllt6	0.00787762	0.155352	1973.64	2198.03
Ndufv3	0.00480541	0.155137	3663.41	4079.31
Cdc42bpa	0.00421649	0.155083	4002.07	4456.25
Qsox1	0.00650752	0.155022	1641.53	1827.74
Tom1l2	0.00960834	0.154977	1390.78	1548.5
Dock9	0.039398	0.154899	884.97	985.276
Atp6v1a	0.00128027	0.154677	3221.54	3586.13
Heca	0.0491215	0.154581	1004.53	1118.14
Rcn3	0.0128611	0.154422	2547.13	2834.89
Nvl	0.0180896	0.15428	1557.08	1732.83
Sbno1	0.000992292	0.154249	3740.33	4162.4
Dap3	0.00624471	0.154129	1781.58	1982.46
Fxr2	0.00305819	0.153838	3162.39	3518.23
Tspan9	0.00351223	0.153756	2800.85	3115.84
Yif1b	0.0384347	0.153743	1056.43	1175.23
Rasal2	0.049406	0.153741	827.975	921.081
Fyttd1	0.00252401	0.153501	2954.95	3286.69
Mkl2	0.022439	0.153458	1234.64	1373.21
Rmnd5a	0.0212085	0.153434	1279.57	1423.16
Rad54l	0.0368274	0.153292	749.167	833.152
Plekhb2	0.00774879	0.153079	1525.44	1696.2
Fem1b	0.00820645	0.152827	2769.42	3078.89
Asxl2	0.0307059	0.152744	1198.66	1332.53
Fam178a	0.024398	0.152394	2411.91	2680.63
Haus4	0.0325372	0.152364	805.695	895.441
Mphosph6	0.0306873	0.152251	796.488	885.139
Cep85	0.0335082	0.152191	984.279	1093.79
Fbln1	0.00767655	0.15213	2201.13	2445.92
Foxo4	0.0190073	0.151851	1055.3	1172.43
Npat	0.0241203	0.151589	1650.08	1832.9
Tmem184b	0.00242482	0.151308	4919.16	5463.1
Rbm38	0.0408384	0.151285	1110.24	1232.98
Slc35e1	0.0100679	0.151127	1401.2	1555.95
Fam160b1	0.0206734	0.150905	1484.16	1647.81
Sbno2	0.00415857	0.150902	2225.92	2471.36
Mfsd11	0.0460403	0.1507	684.942	760.359
Mdm2	0.0259252	0.150669	1132.43	1257.1
Cbx2	0.0274233	0.150356	877.414	973.792
Mybl2	0.00422259	0.15034	2322.13	2577.17
Slc12a6	0.0222338	0.149714	1151.56	1277.48
Dag1	0.00200423	0.149541	13464.6	14935.1
Agl	0.0153833	0.149436	2721.6	3018.62
Fosl1	0.0199601	0.149417	3308.7	3669.75
Ttbk2	0.0245588	0.149313	1258.56	1395.79
Gna13	0.00447516	0.149117	3012.24	3340.25
Ghr	0.0186076	0.148956	1261.35	1398.54
Zfp395	0.00392249	0.148907	3046.3	3377.52
Saraf	0.00834374	0.14862	2021.1	2240.4
Pan3	0.0354501	0.148435	897.587	994.856
Zc3h3	0.0225719	0.148341	1248.51	1383.72
Rnf114	0.00741607	0.148329	1841.13	2040.5
Ell	0.028163	0.148217	1055.1	1169.26
Sgpp1	0.0172649	0.147917	1294.2	1433.94
Jmjd6	0.00501728	0.147694	3253.03	3603.7
Vps35	0.00993228	0.147674	7385.23	8181.22
Entpd5	0.0407292	0.147589	774.67	858.115
Lamc1	0.00498179	0.147389	6392.64	7080.26
Cds2	0.0138478	0.147319	2405.04	2663.61
Tspyl2	0.00825903	0.147171	1634.2	1809.71
Mgea5	0.00890408	0.146916	2679.6	2966.85
Vps8	0.0408524	0.146852	831.943	921.086
Ecm1	0.0061161	0.146554	4323.04	4785.27
Smc2	0.00779581	0.146542	4598.34	5089.97
Aak1	0.0242372	0.146209	1759.84	1947.54
Zswim4	0.0204388	0.145902	1554.98	1720.46
Golga3	0.0293083	0.145137	1340.54	1482.41
Jun	0.00381571	0.14507	2651	2931.43
Chaf1a	0.000819056	0.145063	5406.94	5978.88
2810403A07Rik	0.0197706	0.144892	1281.53	1416.92
Mex3d	0.0163046	0.144152	2373	2622.35
3300005D01Rik	0.0490936	0.14407	800.114	884.14
Itpripl2	0.0163203	0.143931	2540.87	2807.44
Tnrc6c	0.0374348	0.143907	1126.59	1244.76
Tmem263	0.0476501	0.143864	1208.66	1335.4
Ubap1	0.00890466	0.143685	1850.24	2044
Agap1	0.0063189	0.14361	3714.5	4103.28
Gm14420	0.019221	0.143401	1333.77	1473.16
Abcc5	0.0162836	0.143186	1381.48	1525.63
Vdac1	0.000948774	0.143075	9773.99	10793
Dvl1	0.00878592	0.142957	2438.65	2692.67
Prrc1	0.0345652	0.142917	1300.7	1436.15
Phf21a	0.0221213	0.142602	1366.56	1508.54
Glg1	0.0203944	0.142492	5319.79	5872.04
Pla2g12a	0.042302	0.142332	814.162	898.58
Kctd10	0.000824139	0.142304	5337.5	5890.82
Per1	0.0272078	0.141953	1706.01	1882.41
Cacnb3	0.00586183	0.141821	4296.24	4740.03
1190002N15Rik	0.0209507	0.141812	1629.99	1798.36
Csgalnact2	0.0474017	0.141806	1062.27	1171.98
Dlg4	0.021	0.141582	2573.99	2839.4
Npc2	0.00205596	0.141563	4703.47	5188.4
C3	0.0127803	0.141458	2465.6	2719.6
Sh3bp4	0.0152165	0.141235	1494.32	1648.01
Rnf13	0.00852754	0.140997	2433.79	2683.66
Mark2	0.0203378	0.140839	1369.45	1509.89
Cttnbp2nl	0.00835024	0.140669	2311.73	2548.49
Plekhh3	0.0351825	0.140504	1010.86	1114.27
Vezf1	0.00816733	0.140386	3106.5	3423.98
Neurl4	0.0396761	0.140374	1175.35	1295.46
Srpk2	0.010002	0.140271	2042.23	2250.77
Pias1	0.0298527	0.139816	1168.03	1286.9
Nr1h2	0.0198452	0.139491	1537.65	1693.74
Znrf1	0.0309102	0.139487	1670.95	1840.57
Grb2	0.00665143	0.139464	2536.05	2793.45
Twist1	0.0360874	0.139262	1182.7	1302.56
Enpp2	0.00763841	0.139018	4140.06	4558.85
Esd	0.00282213	0.138926	3487.58	3840.13
F11r	0.00998594	0.138918	1886.35	2077.02
Mms22l	0.0408974	0.138872	1120.18	1233.36
Mrpl45	0.0165837	0.138818	1917.99	2111.71
Usp32	0.0415137	0.138677	1795.04	1976.15
Map1lc3b	0.0199532	0.138174	1624.99	1788.32
Elf4	0.0186628	0.138066	2070.33	2278.25
Cant1	0.047678	0.138051	955.835	1051.82
Arsa	0.0153706	0.138027	2090.98	2300.91
Nfkbiz	0.0153177	0.137169	1787.44	1965.73
Ctsd	0.00221881	0.137152	9796.79	10773.8
Bmpr2	0.0360381	0.137096	3020.58	3321.7
Coro1b	0.00657322	0.137047	6574.12	7229.25
Spag9	0.0223993	0.13676	3776.68	4152.21
Pik3c2a	0.0430187	0.135936	1266.42	1391.55
Snx25	0.0304409	0.135875	1667.62	1832.31
Plekha2	0.00296581	0.135405	6059.85	6656.14
Cdc42ep2	0.0391568	0.135291	1183.43	1299.77
Fermt2	0.00187622	0.135187	4708.71	5171.27
Atp11a	0.010295	0.135057	2242.54	2462.61
Sptbn1	0.0141582	0.13496	8695.6	9548.31
Ints7	0.017312	0.13488	1763.54	1936.37
Cd99l2	0.0203449	0.134644	1960.28	2152.04
Mms19	0.00862841	0.134015	2179.06	2391.17
Cnot1	0.0129462	0.13394	12567.4	13790.1
Natd1	0.0466778	0.133854	915.732	1004.76
Dnajc5	0.00827646	0.133821	4524.97	4964.77
Rapgef1	0.0042364	0.133365	4498.76	4934.46
Cxxc5	0.046415	0.132977	955.149	1047.37
Brca1	0.0343911	0.132827	2657.37	2913.65
Pla2g15	0.045571	0.132716	960.091	1052.6
Nrp2	0.00505635	0.132594	10410.5	11412.6
Lamp2	0.0018804	0.132358	11778.4	12910.1
Ikbip	0.047579	0.132217	933.473	1023.06
Bub1	0.0259545	0.131989	3280.18	3594.43
H2-T22	0.0172883	0.131947	2094.7	2295.32
Dtx4	0.0357035	0.131866	1307.03	1432.13
Angptl2	0.00479468	0.131812	5424.53	5943.49
Itm2c	0.00818325	0.131708	4133.02	4528.1
Slc44a1	0.0321526	0.131678	1735.14	1900.96
Gls	0.0247697	0.13165	2333.82	2556.81
Ngef	0.0287691	0.131626	1821.45	1995.45
Slc12a4	0.00560019	0.13132	2867.88	3141.17
Ppp1r12c	0.0415554	0.131309	1175.53	1287.55
Nelfcd	0.020414	0.131086	1714.16	1877.21
Arnt	0.0101131	0.130667	3039.01	3327.11
Ctsl	0.00220609	0.130645	8062.33	8826.5
Nfil3	0.0335231	0.130404	1198.66	1312.05
Hbp1	0.0385914	0.13039	1306.47	1430.05
Galk1	0.0120675	0.130228	3754.58	4109.26
Impdh1	0.0241045	0.130211	1665.47	1822.78
Luc7l3	0.0463678	0.130103	1709.68	1871.03
l7Rn6	0.0429339	0.129951	1343.25	1469.86
C77080	0.00469967	0.129907	3936.32	4307.21
Fam114a2	0.045109	0.129791	1439.98	1575.53
Fam129b	0.00184074	0.129645	9735.95	10651.4
Rnh1	0.0133735	0.129525	2242.67	2453.33
Hs1bp3	0.0289023	0.129355	1473.02	1611.2
Actn4	0.00157312	0.129171	9938.89	10869.8
Ly6e	0.0370691	0.128986	1696.42	1855.08
Ankfy1	0.0248598	0.128942	2713.14	2966.8
Bri3	0.0404668	0.12883	2090.14	2285.37
Scpep1	0.00356269	0.128739	10062.9	11002.1
Cmtr1	0.010723	0.128593	2487.28	2719.16
5031439G07Rik	0.0115129	0.128128	2512.57	2745.93
Plbd2	0.0121828	0.127728	2678.66	2926.62
Csnk1e	0.0223907	0.127625	2624.93	2867.72
Ubxn7	0.0170067	0.127594	2201.63	2405.22
Ppard	0.011932	0.127512	3677.51	4017.35
Rlim	0.0175944	0.127399	2454.13	2680.7
Dynll2	0.0127474	0.127364	2488.75	2718.45
Lrrc58	0.047014	0.12692	2624.03	2865.34
Bcar1	0.0043503	0.126756	6438.28	7029.54
Ugdh	0.000764738	0.126725	11389.1	12434.7
Ehbp1l1	0.0149283	0.12641	2574.65	2810.42
Tial1	0.0394306	0.126322	1238.34	1351.66
2410089E03Rik	0.0444955	0.125705	2953.43	3222.31
Cdk19	0.0379507	0.125455	1514.09	1651.65
1700017B05Rik	0.0404316	0.125393	1264.55	1379.37
Hs2st1	0.0283673	0.124947	1910.35	2083.17
Pip5k1a	0.0193337	0.124849	2042.14	2226.74
Tsc22d4	0.0414228	0.123931	2605.13	2838.81
Grsf1	0.0247433	0.123608	3169.52	3453.05
Gns	0.0405256	0.122526	2453.89	2671.4
Wasl	0.0297602	0.122292	2009.02	2186.74
Copg1	0.00586676	0.122168	4661.76	5073.72
Slc6a6	0.0053784	0.121991	5675.76	6176.57
Uaca	0.0425385	0.121836	1660.19	1806.49
Tes	0.00489577	0.121692	4376.99	4762.21
Phlpp1	0.0389004	0.121417	1521.34	1654.91
Hipk1	0.0322125	0.121361	2614.45	2843.89
Tusc3	0.0112463	0.121165	4155.83	4519.93
2019-03-06	0.0477238	0.121028	2776.28	3019.23
Cdon	0.0354856	0.12087	2796.09	3040.44
Shisa5	0.043827	0.119774	2808.57	3051.69
Akap2	0.0218685	0.119746	4053.23	4404.01
Golga2	0.021911	0.11947	2552.96	2773.37
Tjap1	0.0428817	0.119404	2165.74	2352.61
Slc44a2	0.00918881	0.119324	4196.45	4558.3
Fzd7	0.0456621	0.118925	1571.64	1706.68
Igfbp7	0.0445594	0.118658	4410.97	4789.1
Med13	0.0466581	0.118568	1851.02	2009.57
Sec24d	0.0183799	0.11855	2967.05	3221.16
Ctsz	0.0136512	0.118441	4212.61	4573.05
Ddx17	0.0171222	0.118349	7459.28	8096.99
Il13ra1	0.0124876	0.1172	3687.08	3999.1
Mtmr3	0.0396209	0.117082	2523.35	2736.67
Smg7	0.0285508	0.11681	2671.52	2896.82
Rfc2	0.0234118	0.116528	2641.12	2863.29
Kdelr2	0.0117257	0.116419	4793.19	5196.02
Cyld	0.0127542	0.116131	5202.62	5638.72
Wapl	0.0396763	0.116088	2414.14	2616.42
Thra	0.0412775	0.115416	2836.94	3073.22
Cchcr1	0.0395428	0.115273	1622.8	1757.78
Pten	0.0165463	0.114966	4578.08	4957.83
Usp33	0.0491187	0.114681	1635.14	1770.42
Wwtr1	0.00985533	0.114583	4295.98	4651.1
Poldip3	0.01837	0.114442	4140.76	4482.6
Sdcbp	0.0155095	0.1143	5510.95	5965.32
Cux1	0.0215264	0.113402	3110.33	3364.68
Hoxb9	0.0131015	0.113236	4688.45	5071.27
Ranbp10	0.0392128	0.113118	1684.44	1821.83
Ano6	0.0325019	0.112929	3211.17	3472.63
Grem1	0.0142376	0.11262	3971.22	4293.64
Fbln2	0.0203089	0.112427	12323.6	13322.4
Palm	0.0186484	0.112137	3284.22	3549.68
Ifi202b	0.0388087	0.112108	3451.94	3730.88
Kntc1	0.0498084	0.112005	2316.21	2503.19
Eno1b	0.00367487	0.111655	31078.7	33579.5
Setd1a	0.0385272	0.111091	1912.66	2065.76
Rubcn	0.0417168	0.110956	3482.84	3761.27
Msh2	0.0272235	0.110774	2702.06	2917.71
Uap1l1	0.0425493	0.110553	2364.39	2552.7
Mapkapk2	0.0333181	0.11035	2267.55	2447.79
Larp4b	0.0410305	0.110327	2278.26	2459.31
Fnbp1l	0.0393133	0.109706	2450.23	2643.82
Phf20	0.0345895	0.109544	2936.97	3168.66
Abi1	0.0222779	0.109321	2973.13	3207.17
Colec12	0.0237466	0.109047	2642.58	2850.06
Akt3	0.0481977	0.108826	2362.85	2547.98
Gsn	0.00901299	0.108298	8513.41	9177.08
Hgs	0.0452746	0.107955	3413.17	3678.38
Tmem30a	0.0461672	0.107209	4808.36	5179.29
Neo1	0.0346535	0.107026	4154.5	4474.42
Arhgap23	0.0325436	0.10696	2454.56	2643.45
B2m	0.0365377	0.106782	14265.4	15361.3
Ipo5	0.00768712	0.106397	9730.68	10475.4
Slbp	0.016149	0.106378	4995.44	5377.7
Actg1	0.0074996	0.10517	28540.3	30698.6
Htra1	0.0212401	0.105004	6598.91	7097.11
Usp37	0.0455791	0.104745	2432.13	2615.28
Sin3a	0.0436526	0.104588	3000.54	3226.14
Npepps	0.0348967	0.104454	7987.03	8586.75
Fignl1	0.0410355	0.104055	2440.31	2622.82
Ccni	0.022175	0.103871	12730.1	13680.5
Hnrnpul2	0.0151185	0.102722	5424.19	5824.48
Ldha	0.00726708	0.102498	50978.7	54732.3
Ube2h	0.0298842	0.10167	3401.19	3649.53
Fam168b	0.0201888	0.101433	5357.81	5748.06
Lamp1	0.00806234	0.101383	24592.3	26382.7
Shc1	0.039371	0.100182	4195.28	4496.95
Smurf1	0.0452796	0.100171	2533.33	2715.48
Capg	0.0280822	0.0998966	4442.3	4760.79
Agfg1	0.0335725	0.0990048	3648.66	3907.84
Micu1	0.0478407	0.0988751	3060.95	3278.09
Rpa1	0.0176406	0.0978484	5816.91	6225.12
Sqstm1	0.00931413	0.096952	12565.1	13438.6
Tmem59	0.0334647	0.096679	4386.89	4690.94
Adam15	0.0448953	0.0965922	3180.72	3400.97
Btg1	0.0444964	0.0962668	4201.13	4491.03
Ltbp3	0.0197973	0.0960925	6380.87	6820.35
Ski	0.0423934	0.0956611	3068.55	3278.91
Fam111a	0.036692	0.0954519	7217.57	7711.25
Ncam1	0.0436314	0.0954048	3987.07	4259.64
Tardbp	0.0482773	0.0950712	4935.86	5272.08
Cdh2	0.042406	0.0949593	3494.68	3732.44
Tpi1	0.020254	0.0930303	33194.5	35405.5
Plod3	0.0451539	0.0922068	3594.44	3831.67
Vim	0.0381738	0.0892624	83976.4	89336.3
Ctnnd1	0.0387089	0.0882978	4708.92	5006.12
Pdcd6ip	0.0403788	0.0842314	6492.55	6882.9
Nptn	0.0429194	0.0831459	6902.68	7312.18
Mcm3	0.0423096	0.0797383	9888.15	10450.1
Pgam1	0.0433228	0.0783721	48233.3	50925.9
Cap1	0.0454379	0.0783044	9711.52	10253.2
Tpm4	0.0351042	0.0766282	21022.7	22169.5
Rps24	0.0418752	-0.0782119	15067.8	14272.7
Rpsa	0.0290518	-0.0785627	47472.2	44956.2
Clic4	0.0473423	-0.0830491	9813.76	9264.78
Got2	0.0486437	-0.0842054	10300	9716.06
Rpl19	0.0490356	-0.0844227	16843.1	15885.8
Nfe2l1	0.0499146	-0.0853243	8181.51	7711.67
Rpl36a	0.0312609	-0.0861581	7323.96	6899.37
Hmgn2	0.0395546	-0.0863543	6434.27	6060.44
Atp5a1	0.0261503	-0.0869631	12939.7	12182.8
Eif2s3x	0.0325819	-0.0881786	7955.58	7483.89
Rplp0	0.0407043	-0.0887757	53418.2	50230.2
Flot2	0.0481802	-0.0892044	5427.42	5101.99
Atp1a1	0.0442463	-0.0901678	6677.75	6273.16
Kpnb1	0.025367	-0.0923395	14250.7	13367.1
Eif3e	0.0425728	-0.0926615	4767.43	4470.86
Myadm	0.0192556	-0.0927229	10826.4	10152.5
Nap1l1	0.0389661	-0.0928184	10142.8	9510.79
Ybx1	0.0257547	-0.0931244	22218.3	20829.4
Rps9	0.0273229	-0.093819	9883.68	9261.4
Rcn1	0.0456543	-0.0941852	4043.65	3788.09
Lig1	0.0356477	-0.0943396	4773.72	4471.54
Ube2k	0.0494838	-0.0947054	3228.26	3023.15
Nucks1	0.0494359	-0.095947	3054.6	2858.06
Rps17	0.0289044	-0.0965317	4969.26	4647.64
Mrfap1	0.0497486	-0.0965462	8686.31	8124.04
Rab2a	0.0315626	-0.0969534	4680.68	4376.46
Cdkn2a	0.0403756	-0.0974062	8012.89	7489.74
Slc7a1	0.0482161	-0.097881	4611.22	4308.74
Insig1	0.0477974	-0.0980359	3462.68	3235.19
Acly	0.0329007	-0.0985029	6849.92	6397.84
Cbx3	0.0219984	-0.100757	5279.16	4923.04
Epb41l1	0.0375493	-0.101147	5095.5	4750.49
Zfp706	0.0450276	-0.101382	3266.02	3044.39
Clip3	0.0312774	-0.101434	3756.92	3501.85
Msn	0.00366488	-0.101622	31388.5	29253.6
Smarcc2	0.03595	-0.101725	4375.89	4077.97
Serpinb6a	0.0211515	-0.102226	8024.03	7475.14
Hspa8	0.00420768	-0.102586	81266.8	75688.9
Cyfip1	0.035478	-0.10261	3495.54	3255.56
Sars	0.0105184	-0.102981	9872.61	9192.46
2019-09-07	0.0194927	-0.103477	6652.55	6192.11
Pafah1b2	0.0353287	-0.103632	3201.4	2979.5
Hspa4	0.0373853	-0.103656	5280.79	4914.68
Mettl9	0.0456605	-0.103861	2523.52	2348.24
Fus	0.0418671	-0.10397	5489.75	5108.04
Eif3l	0.0316018	-0.104635	5817.09	5410.13
Ttll12	0.0235579	-0.105058	3405.06	3165.92
Iars	0.0172237	-0.105478	5934.17	5515.79
Mtap	0.0366974	-0.106007	5721.74	5316.39
Phf10	0.0126327	-0.106454	5326.66	4947.77
Tmsb4x	0.0260249	-0.106656	4779.03	4438.47
Cct2	0.0219664	-0.106721	5298.93	4921.1
Cnn3	0.0194279	-0.106776	7021.38	6520.49
Arpc1b	0.0239604	-0.1068	8173.2	7590.01
Mmp14	0.0379686	-0.106816	3091.44	2870.82
Ntn1	0.0189465	-0.10706	4039.91	3750.97
Psip1	0.0110277	-0.107182	8253.54	7662.59
Lmnb1	0.028881	-0.107247	3486.6	3236.81
Rnf187	0.0497453	-0.107285	3516.93	3264.88
Fkbp1a	0.0262408	-0.107336	7712.45	7159.48
Rpl27	0.0353037	-0.107406	4508.26	4184.82
Dnmt1	0.00981879	-0.10871	9925.92	9205.47
Hspa9	0.00639468	-0.109301	24034.5	22280.9
Prrx1	0.0148985	-0.109908	5543.37	5136.75
Ptma	0.00674142	-0.110224	55439.1	51361.2
Rbm3	0.00976265	-0.110438	8343.29	7728.44
Nes	0.0264271	-0.110473	8073.16	7478.04
Hat1	0.0408292	-0.110512	3771.66	3493.53
Eif4g1	0.0104799	-0.110609	12688.9	11752.4
Nfix	0.0250183	-0.110714	7362.59	6818.71
Rps2	0.032818	-0.110895	64469.2	59699.4
Arl2bp	0.0300997	-0.111089	2512.3	2326.11
Calm2	0.00517657	-0.111433	11033.7	10213.6
Cct7	0.026781	-0.11155	5430.94	5026.84
Nsg1	0.042201	-0.111564	2380.76	2203.59
Fbxw8	0.0216604	-0.111594	3133.98	2900.7
Gstp1	0.0384147	-0.112138	6637.65	6141.26
Nudt3	0.047569	-0.112218	2992.96	2768.98
Cav1	0.00946787	-0.11238	10851	10037.8
Anp32e	0.00686543	-0.11272	5492.95	5080.12
Anxa7	0.033219	-0.112782	2003.84	1853.16
Tuba1b	0.0132767	-0.113034	37285.5	34475.7
Pik3r2	0.0275096	-0.113469	4149.88	3836
Ap1s1	0.0367497	-0.113534	3346.91	3093.62
Rars	0.0256637	-0.113683	4295.04	3969.59
Pcolce	0.0213141	-0.113719	15000.5	13863.5
Pkd2	0.0380335	-0.114234	2287.08	2112.97
Rab28	0.0312916	-0.1147	2179.01	2012.47
Src	0.0180792	-0.11471	2911.27	2688.76
Gm4737	0.01973	-0.114761	5993.36	5535.08
Emd	0.0340437	-0.115047	2533.96	2339.74
Glo1	0.0142593	-0.115094	3834.02	3540.03
Bzw1	0.0150951	-0.116394	5780.39	5332.35
Rps6	0.0124905	-0.116444	22852.4	21080.4
Mtmr4	0.0400884	-0.116486	1887.65	1741.23
Vars	0.00490407	-0.116504	9050.11	8348
Rbmxl1	0.0372741	-0.116635	2460.15	2269.09
Ddx27	0.0384587	-0.117618	2291.96	2112.52
Ywhae	0.00537078	-0.117758	20323.5	18730.5
Pmpca	0.0188257	-0.11777	2673.32	2463.76
Eif2s1	0.0391183	-0.117942	1773.07	1633.89
Gpx4	0.0165921	-0.118244	5873.41	5411.22
Lss	0.024787	-0.118261	2493.14	2296.92
Rdx	0.00949755	-0.118343	4762.34	4387.28
Rps27a	0.00877449	-0.118721	5561.09	5121.79
Aurka	0.0270664	-0.118732	2609.93	2403.74
Limd2	0.0482337	-0.118859	1615.35	1487.6
Supt16	0.021515	-0.119726	2955.83	2720.44
Ogfod1	0.0374827	-0.120249	1561.64	1436.75
Phc2	0.0403144	-0.120458	3084.4	2837.33
Ube2n	0.0287597	-0.120694	2495.08	2294.83
2019-09-08	0.00677872	-0.120767	5516.41	5073.43
Azin1	0.0187279	-0.121537	4440.72	4081.95
E2f4	0.037119	-0.121703	4129.35	3795.3
Eif3b	0.0147601	-0.122372	6666.73	6124.57
Gmfb	0.0388217	-0.122474	1657.41	1522.51
Srpk1	0.0315188	-0.12297	1616.48	1484.41
Tgfbr2	0.0180866	-0.123195	2530.07	2322.99
Ptgfrn	0.00436025	-0.123585	5990.07	5498.3
Acadl	0.0141895	-0.123875	3099.98	2844.91
Arpc3	0.0206754	-0.124034	2638.68	2421.3
Sepn1	0.0164106	-0.124318	2471.4	2267.35
Iglon5	0.0423863	-0.124332	1884.65	1729.03
D8Ertd738e	0.0468046	-0.124493	1845.61	1693.02
H2afz	0.0125207	-0.124583	5758.15	5281.78
Sdhb	0.0215172	-0.124645	1901.85	1744.44
Aldh2	0.0121733	-0.124861	2698.51	2474.79
Tomm22	0.0244243	-0.125014	1818.59	1667.64
Cul1	0.0276484	-0.125033	2430.89	2229.08
Utp3	0.0442367	-0.125171	1758.05	1611.95
Uqcrc2	0.0386146	-0.12529	1521.65	1395.07
Ifitm2	0.00993073	-0.125708	4390.62	4024.24
Cstb	0.0290685	-0.126016	3569.34	3270.79
Lztr1	0.0379665	-0.126048	1382.62	1266.95
Cct5	0.00171139	-0.126176	7715.46	7069.34
Myo18a	0.0266729	-0.126379	2270.19	2079.78
Cox6a1	0.0287088	-0.12641	4572.4	4188.81
Rab11b	0.0239942	-0.126622	3208.58	2938.98
Hsph1	0.0166852	-0.126664	2754.44	2522.92
Nrd1	0.00773376	-0.126744	3309.03	3030.72
Ttc3	0.0165194	-0.126766	4740.64	4341.87
H1f0	0.00534648	-0.126831	17883.6	16378.5
Pigq	0.0376161	-0.12718	1634.62	1496.69
Mlec	0.00263847	-0.127525	5860.24	5364.47
Sfr1	0.00343817	-0.127566	8000.52	7323.47
Scd2	0.00209587	-0.127573	52812.1	48342.6
Pes1	0.0185128	-0.127655	2327.39	2130.3
Sdha	0.00570675	-0.127747	4573.11	4185.58
Tnfaip2	0.0103275	-0.127749	3990.44	3652.29
Hmgcr	0.0115722	-0.127799	2754.41	2520.91
Slc25a39	0.0133889	-0.128096	4910.93	4493.69
Hnrnpu	0.00335911	-0.128243	10901.4	9974.15
Xrcc6	0.0459715	-0.128245	1903.76	1741.83
Lap3	0.0215033	-0.128266	2084.85	1907.49
Ccnb2	0.012092	-0.128298	2567.99	2349.48
Prim1	0.0327234	-0.128315	1493.79	1366.67
Hnrnpm	0.0083216	-0.128484	5645.24	5164.22
Oaz1	0.0385133	-0.128525	3812.94	3487.94
Snrpe	0.0377346	-0.12855	1343.44	1228.91
Rpl23a	0.00163143	-0.128603	23305.5	21317.9
2700060E02Rik	0.0189239	-0.129115	2198.13	2009.95
Pdxdc1	0.0168807	-0.129562	2012.29	1839.45
Rps25	0.00543722	-0.129998	6370.78	5821.83
Hn1l	0.0186931	-0.130137	3477.04	3177.13
Psmd7	0.018955	-0.130169	3497.94	3196.15
Snrpd3	0.0463884	-0.130179	1589.53	1452.38
Pcbp4	0.0314315	-0.130223	2561.74	2340.63
Smarca5	0.00397086	-0.130629	5990.67	5472.08
Wdr36	0.0264789	-0.130639	1566.63	1431
Rpl18	0.0120378	-0.130643	10080.6	9207.85
Vac14	0.0444702	-0.130671	2235.39	2041.82
Ndst1	0.0199187	-0.130694	1981.29	1809.7
Psmb7	0.0198174	-0.13072	2802.43	2559.67
Ptp4a2	0.0091315	-0.130934	7814.3	7136.33
Cpsf3l	0.031133	-0.130996	1364.23	1245.82
Khdrbs1	0.00288086	-0.131391	5491.85	5013.79
Camkk2	0.0488343	-0.131473	1051.57	959.98
Mrps9	0.0463871	-0.131514	1116.68	1019.39
Pgd	0.0343114	-0.131668	2630.24	2400.82
Kif20b	0.0471915	-0.131716	2433.91	2221.54
Ak2	0.016176	-0.131958	2907.24	2653.12
Emilin1	0.0208911	-0.132035	2234.46	2039.04
Pold2	0.0115578	-0.132841	2791.98	2546.38
Cdk6	0.0308636	-0.133053	2100.95	1915.86
Pmf1	0.0352636	-0.133213	1866.92	1702.25
Cabin1	0.0302416	-0.133343	1896.94	1729.47
Agpat3	0.014174	-0.133389	1924.43	1754.48
Mtdh	0.00500192	-0.13388	4400.11	4010.16
Rbm10	0.0183577	-0.134418	1985.92	1809.24
Psmd14	0.0261688	-0.134871	1714.9	1561.85
Atp5o	0.0450177	-0.13495	3654.15	3327.84
Pip5k1c	0.0348507	-0.134964	1357.75	1236.5
Snx12	0.012555	-0.134986	2003.85	1824.87
Fam171a1	0.0311883	-0.135018	1330.54	1211.67
Vdac3	0.0080872	-0.13505	4068.12	3704.59
Ppm1g	0.0159136	-0.135295	2881.18	2623.27
Ccar1	0.0199865	-0.135915	2100.23	1911.4
Zcrb1	0.0483418	-0.136209	1039.94	946.253
Pdap1	0.00749117	-0.136274	4089.08	3720.52
Fam120a	0.000352417	-0.136279	12179.4	11081.5
Mov10	0.0102649	-0.13647	2255.75	2052.15
Btf3l4	0.0235579	-0.136865	1803.48	1640.26
Elovl5	0.0120191	-0.13732	3899.56	3545.5
Sf3a1	0.00402043	-0.137484	3678.05	3343.73
Wdr82	0.00924747	-0.137531	2204.07	2003.66
Slc25a3	0.00548966	-0.137535	4218.39	3834.82
Slc39a14	0.0298965	-0.137893	1552.82	1411.27
Akt1	0.00806765	-0.137896	4430.98	4027.07
Sms	0.0233692	-0.137924	1699.45	1544.51
Ppm1f	0.0383274	-0.13798	1120.97	1018.72
Sf3a3	0.0200419	-0.138199	1696.04	1541.11
Ybx3	0.00322478	-0.13827	4966.41	4512.52
Adprh	0.0349965	-0.138478	1143.64	1038.97
Capn5	0.0160279	-0.138602	1789.87	1625.92
Armc10	0.0379005	-0.138605	1097.76	997.204
Clptm1l	0.0252243	-0.13865	1446.38	1313.84
Efnb2	0.0145519	-0.138975	1855.26	1684.88
Ap3m1	0.0391598	-0.139427	1046.41	950.014
Cops5	0.0203758	-0.139858	1457.6	1322.93
Cs	0.00123867	-0.13991	5914.08	5367.48
Phax	0.0296707	-0.140181	1158.36	1051.11
Tceal8	0.0130191	-0.140223	2502.38	2270.61
Glis2	0.0113979	-0.140331	2164.65	1964.01
Cenpb	0.00847988	-0.14036	5274.24	4785.28
Tap2	0.0499067	-0.140371	999.854	907.154
Ubald2	0.0251875	-0.140422	3134.91	2844.16
Glud1	0.00215267	-0.140644	3781.24	3430.02
Esyt2	0.0217414	-0.141332	1667.81	1512.17
Ppil1	0.0336592	-0.141338	1312.81	1190.29
Fads1	0.000158779	-0.14148	11333.8	10275.1
Ipo4	0.0139703	-0.141517	2085.63	1890.76
Slc3a2	0.000742251	-0.141993	6395.25	5795.8
Ehd4	0.0220225	-0.142049	1875.89	1699.99
Cpsf3	0.0284718	-0.14225	1242.04	1125.42
B4galt5	0.0240942	-0.142385	1230.52	1114.87
Pelp1	0.0233577	-0.142434	1570.25	1422.63
Polr2b	0.00253912	-0.142512	3610.64	3271.02
Cd34	8.36962e-05	-0.142889	38696.8	35047.9
Fkbp5	0.00813244	-0.143408	2652.24	2401.28
Ncln	0.0196324	-0.143553	1856.82	1680.95
Bace1	0.0159377	-0.143939	1508.47	1365.23
Rcn2	0.00765239	-0.144055	2360.46	2136.15
Csnk2b	0.0156656	-0.144078	4526.61	4096.39
Naa10	0.0328715	-0.144208	1026.71	929.046
Rpl21	0.000514068	-0.144253	15626.1	14139.2
Atp5b	0.000692663	-0.144255	17391.5	15736.6
Myo1c	0.000429826	-0.144411	9141.9	8271.12
Fnta	0.0265191	-0.144437	1187.39	1074.27
Klf4	0.0311339	-0.144802	1286.2	1163.37
Syde1	0.0115838	-0.144995	2144.71	1939.64
Slc20a2	0.0171123	-0.144998	1629.54	1473.73
Aifm1	0.00833174	-0.145027	2043.57	1848.13
Hsp90aa1	0.000224296	-0.145164	21817.4	19728.9
Prdx2	0.00336798	-0.145206	5199.95	4702.05
Man1a2	0.0442117	-0.145236	1405.35	1270.76
Atp5j2	0.010918	-0.145263	2186.8	1977.34
Prps1	0.0298276	-0.145289	1330.18	1202.75
Ncl	0.000450029	-0.145517	18352	16591.2
Eif3i	0.0204904	-0.145639	2474.77	2237.14
Nae1	0.016136	-0.145726	1584.53	1432.3
Scamp3	0.0423135	-0.145742	1705.63	1541.74
Trim35	0.00870775	-0.145814	2530.56	2287.29
Nadk	0.0077305	-0.145996	2695.65	2436.2
Hspb8	0.0263472	-0.146194	1380.72	1247.66
Dlst	0.00414823	-0.146223	2629.64	2376.18
Hnrnpr	0.00735006	-0.146279	3054.89	2760.33
Cox6b1	0.0113602	-0.146355	1954.14	1765.62
Nt5c3b	0.0275612	-0.146487	1071.36	967.915
Cnih1	0.00551406	-0.146523	2259.2	2041.02
Atp5g3	0.0201374	-0.146689	3119.72	2818.11
Adk	0.0476909	-0.146889	1373.74	1240.76
Ube2d3	0.000479966	-0.146929	7293.87	6587.61
Hmgn1	0.000960518	-0.147258	7539.76	6808.14
Chst14	0.0396577	-0.147258	1011.51	913.356
Taf10	0.0338806	-0.147674	1234.21	1114.12
Hacd3	0.047932	-0.147823	997.556	900.405
Xpo5	0.00868713	-0.147898	1884.88	1701.22
Aes	0.0122743	-0.147946	7727.03	6973.91
Cox5a	0.0104457	-0.147946	1830.14	1651.76
Dis3	0.0452947	-0.148048	1633.18	1473.9
Acox1	0.00926214	-0.148165	1664.27	1501.84
Prkaca	0.00377366	-0.148264	5065.06	4570.38
Rps26	0.00230802	-0.148438	12801	11549.4
Raf1	0.0153882	-0.148807	1547.62	1395.95
Rpl35	0.00931168	-0.148864	9853.12	8887.12
Polr2m	0.000631141	-0.148949	5588.61	5040.41
Cox5b	0.00170973	-0.149515	3225.53	2907.99
Smo	0.00313577	-0.149519	2528.18	2279.28
Gtf3a	0.0272284	-0.149671	1006.62	907.419
Srsf10	0.00708763	-0.149733	2884.26	2599.92
Map3k11	0.0374571	-0.149901	1070.53	964.886
H3f3a	0.00216106	-0.150235	9191.07	8282.11
Rnaseh2a	0.0292352	-0.150407	1061.13	956.073
Cyb5r1	0.0274338	-0.150496	1550.95	1397.31
Pfdn5	0.0069809	-0.150524	1930.27	1739.02
Gatad1	0.00987472	-0.15062	2112.25	1902.85
Drg2	0.00740773	-0.150707	1783.21	1606.33
Atp5j	0.0182284	-0.151256	1864.66	1679.06
Capns1	0.0037141	-0.151418	5910.18	5321.32
Erh	0.00805544	-0.151442	1964.86	1769.06
Nup35	0.0376984	-0.151472	843.555	759.479
Psat1	0.000212127	-0.151472	14063.7	12661.9
Eif5	0.000903562	-0.151949	4648.72	4184
Mtmr11	0.0340992	-0.152311	947.752	852.794
Psma6	0.0119574	-0.152455	1650.49	1484.98
Eif5b	0.0013844	-0.152496	5459.06	4911.48
Relb	0.0230984	-0.152514	1056.78	950.766
Nsfl1c	0.0148105	-0.152662	1908.09	1716.5
Ssr4	0.0336014	-0.152765	1031.24	927.628
Ykt6	0.03153	-0.152766	1311.06	1179.33
Ywhaz	4.91073e-05	-0.152769	18821.1	16930
Metap2	0.00785101	-0.152782	2368.49	2130.49
Ccdc124	0.0394257	-0.152791	899.04	808.694
Mef2a	0.0313497	-0.153129	1276.36	1147.83
Cntrl	0.0444052	-0.153262	810.546	728.855
Adss	0.0103356	-0.153373	2232.39	2007.25
Eftud2	0.00147881	-0.153403	3629.31	3263.21
Nf2	0.00877681	-0.153526	1735.61	1560.4
Dhcr24	0.00239955	-0.153844	3312.24	2977.22
Fam98a	0.0348688	-0.153962	897.932	807.042
Sumo2	0.00149168	-0.154043	7861.16	7065.05
Nhp2l1	0.00300164	-0.154088	4417.15	3969.69
Mcu	0.0109409	-0.154127	1593.64	1432.17
Mrpl40	0.0394388	-0.154552	819.275	736.046
Elk3	0.00331156	-0.154644	3030.85	2722.78
Snrpd2	0.019889	-0.154709	1184.5	1064.05
Nip7	0.0347165	-0.154759	983.535	883.492
Serpinh1	0.00100293	-0.154924	14633.1	13143.2
Akt1s1	0.0440976	-0.155064	1175.1	1055.34
Sh3bgrl3	0.0235332	-0.155434	2366.55	2124.84
Hdac6	0.0086536	-0.155572	1632.35	1465.48
Cct8	0.000357027	-0.155705	6681.01	5997.5
Usp14	0.00270071	-0.15582	2490.08	2235.15
Psmc1	0.0225579	-0.155836	1893.77	1699.87
Sc5d	0.00202394	-0.155855	2719.41	2440.94
Ubqln4	0.0118295	-0.156225	2182.34	1958.37
Rrp7a	0.00627938	-0.15631	1839.31	1650.45
Hdlbp	0.000111426	-0.15669	27107.8	24317.9
Tmem14c	0.0318728	-0.156744	1033.26	926.882
Mrps7	0.0418665	-0.156844	850.931	763.273
Ide	0.0022679	-0.156925	2640.52	2368.38
Limk1	0.0191099	-0.157092	1683.14	1509.49
Cfdp1	0.0015179	-0.157454	3900.68	3497.37
Dlg5	0.00450266	-0.157549	1909.16	1711.65
Eef1g	6.34949e-05	-0.157717	17497.5	15685.5
Nek6	0.0363298	-0.158405	812.85	728.326
Pdgfc	0.0348935	-0.158495	855.501	766.494
Hacd2	0.0322453	-0.158613	813.662	728.948
Pitrm1	0.000661777	-0.158654	3867.15	3464.43
Tgfbi	0.0199962	-0.158705	1102.59	987.735
Gcc2	0.0259752	-0.158807	890.626	797.792
Pdzd11	0.0371402	-0.158848	729.68	653.604
U2surp	0.00256292	-0.15886	2956.99	2648.67
Ube2w	0.0350137	-0.158919	963.009	862.563
Ube2l3	0.000286392	-0.159526	6516.83	5834.64
Pphln1	0.0100002	-0.159754	1348.66	1207.29
Stk25	0.0025821	-0.159769	2412.85	2159.91
Adrm1	0.0281911	-0.159857	1823.85	1632.55
Ssb	0.00283276	-0.159953	4002.2	3582.18
Atg3	0.0389473	-0.160097	710.749	636.095
Gbas	0.0105702	-0.160103	1371.45	1227.4
Tyw1	0.0453425	-0.160179	717.8	642.369
Ptbp2	0.0362726	-0.160575	775.491	693.808
Ndufs8	0.0332958	-0.16062	916.376	819.827
Sf3b4	0.0179227	-0.160693	2491.57	2228.94
Ddx1	0.000854649	-0.160702	3538.79	3165.76
Fh1	0.0066135	-0.160729	1514.6	1354.92
Myc	0.0120525	-0.160914	2840.55	2540.76
Paqr4	0.0244806	-0.160952	890.909	796.86
BC005624	0.0231873	-0.161293	1027.21	918.556
Clpb	0.0157437	-0.161563	1239.84	1108.49
Klf3	0.0117881	-0.161906	1328.28	1187.28
Sdc1	0.00417168	-0.161967	2473.58	2210.9
Ltbp4	0.0220342	-0.162057	979.944	875.824
Smarcd1	0.0268229	-0.162072	1081.4	966.492
Samm50	0.00561938	-0.162183	1656.07	1479.99
Scoc	0.0133187	-0.162212	1416.36	1265.74
Mrpl39	0.00808703	-0.162289	1392.91	1244.71
Hmgb2	6.40722e-05	-0.162318	8460.42	7560.13
Ythdf2	0.0150631	-0.162397	1158.38	1035.06
Mrps18a	0.0296502	-0.162439	1052.77	940.66
Banf1	0.00308415	-0.162604	3367.54	3008.6
Zmpste24	0.017496	-0.16263	998.477	892.035
Gclm	0.0148321	-0.162734	1140.53	1018.87
Abcf1	0.00230794	-0.162863	3937.01	3516.73
Riok2	0.0276986	-0.162894	860.365	768.505
Arpin	0.0457432	-0.162907	701.555	626.645
Dram2	0.0421349	-0.162949	751.078	670.861
Eif4e2	0.00616994	-0.162979	2173.36	1941.2
Fam64a	0.0102014	-0.16326	1380.95	1233.2
Dcn	0.00320216	-0.163437	1925.35	1719.14
Ap1m1	0.00365995	-0.163711	2262.06	2019.4
Suclg1	0.0263248	-0.163725	883.447	788.668
Aurkaip1	0.0175466	-0.164284	1037.56	925.885
Sarnp	0.0113076	-0.164378	1404.43	1253.19
Tuba1a	0.000464386	-0.164384	26416.6	23571.8
2810474O19Rik	0.00322787	-0.164463	2584.64	2306.17
Nploc4	0.0011627	-0.164769	2360.54	2105.77
Sppl2a	0.00826654	-0.164781	1805.43	1610.56
Dnajc11	0.0140271	-0.164979	1167.46	1041.3
Skiv2l2	0.00493973	-0.165632	1966.21	1752.95
Pmpcb	0.00168694	-0.165667	2208.29	1968.73
Msln	0.00067752	-0.165739	2970.9	2648.48
Sephs1	0.00650486	-0.165823	1646.24	1467.5
Arhgap1	0.00730849	-0.166125	1504.8	1341.13
Tubb2a	0.0097439	-0.16631	1374.13	1224.51
Fabp5	0.00281976	-0.166837	2368.9	2110.2
Aars	3.00669e-05	-0.166925	15863.9	14130.6
Synj2	0.00207326	-0.166937	2233.63	1989.57
Phb2	0.00401187	-0.166988	3843.48	3423.39
Pttg1	0.00358111	-0.16706	1926.51	1715.86
Cers2	0.00113707	-0.167632	2936.59	2614.45
Atad1	0.00743833	-0.167674	1568.12	1396.06
Cmtm3	0.0113835	-0.168419	1555.77	1384.35
Brix1	0.0152475	-0.168526	1509.98	1343.5
Larp7	0.0081844	-0.168677	1412.56	1256.7
Krtcap2	0.00914138	-0.1689	1717.03	1527.33
Ints9	0.0234119	-0.169107	839.923	747.022
Bag1	0.00558011	-0.169299	1975.29	1756.57
Mrps10	0.036198	-0.16949	728.017	647.321
Ppp1ca	0.000486225	-0.169582	14395.5	12799
Emc4	0.0140567	-0.169968	1166.91	1037.22
Nr2f2	0.00990449	-0.170012	1077.15	957.407
Gtf2h5	0.019636	-0.170095	839.339	745.991
Cebpz	0.00876893	-0.17019	1414.25	1256.88
Zbed3	0.0272112	-0.170193	822.614	731.077
Rrp1b	0.017752	-0.170533	857.902	762.258
Tenm3	0.0185114	-0.17056	1770.12	1572.75
Stat5a	0.0345323	-0.17074	648.807	576.392
Dbi	0.0082648	-0.171068	1675.39	1488.06
Styx	0.0196511	-0.171113	837.136	743.508
Commd1	0.0299918	-0.171198	747.446	663.811
Alad	0.00543631	-0.171242	1888.06	1676.74
Mrpl17	0.0441842	-0.171291	736.916	654.417
Eps8	0.00111498	-0.171388	3629.89	3223.3
Ebp	0.00784996	-0.171549	1604.71	1424.81
Dnajb6	0.000263661	-0.171597	3322.65	2950.04
Atf4	5.29412e-05	-0.171663	14383	12769.5
Ccnh	0.0139174	-0.171839	1001.54	889.075
Nampt	0.000746672	-0.171972	7821.4	6942.5
Urod	0.0312994	-0.172023	729.186	647.223
Sox12	0.00215206	-0.17203	2662.46	2363.18
Bms1	0.0030867	-0.172052	1688.5	1498.68
Pcbp1	0.000634638	-0.17233	6284.75	5577.14
Srp9	0.0173858	-0.173206	1123.73	996.601
Csgalnact1	0.0352786	-0.173279	603.459	535.162
Poglut1	0.0461617	-0.173521	570.494	505.843
Ap1ar	0.0244344	-0.174031	739.839	655.766
Cox8a	0.00238391	-0.17414	6262.25	5550.21
Sec13	0.0366009	-0.17428	966.723	856.72
Eefsec	0.0262556	-0.174341	728.428	645.513
Shfm1	0.00321717	-0.174369	1835.26	1626.33
Map2k5	0.0427384	-0.174825	618.781	548.163
Ulk2	0.0152419	-0.174873	903.738	800.572
Ppid	0.00300122	-0.17496	1770.43	1568.23
Cep164	0.0332694	-0.175106	679.926	602.212
Ctage5	0.0206111	-0.175299	927.945	821.774
Ncoa5	0.0146742	-0.17544	943.938	835.855
Mrps5	0.0126191	-0.175445	972.159	860.841
Cdc42	1.22336e-05	-0.175487	10760.9	9528.43
Cars	0.000213971	-0.176022	3511.6	3108.26
Csad	0.0352994	-0.176157	625.321	553.445
Pmvk	0.0137049	-0.176178	963.098	852.385
Pigk	0.0179277	-0.176391	809.817	716.618
Fbl	0.00545034	-0.176811	1906.47	1686.57
Mis18bp1	0.0277303	-0.176822	657.599	581.744
Csrp2bp	0.0266592	-0.177092	752.229	665.335
Rad23a	0.00298624	-0.177174	2306.84	2040.24
Nabp2	0.0320333	-0.177201	824.188	728.926
Farsb	0.00437498	-0.177206	1674.59	1481.03
Cdr2l	0.00756942	-0.177328	1598.86	1413.93
Snrpc	0.0103694	-0.177487	2638.71	2333.26
Olfml3	0.00331485	-0.17751	1529.55	1352.47
Slc4a1ap	0.0314273	-0.17759	642.886	568.426
Sdpr	0.00294321	-0.1776	1590.97	1406.69
Tnfsf12	0.0195272	-0.177619	844.562	746.729
Ehd2	0.00406868	-0.177898	2693.67	2381.18
Ctdsp1	0.0010582	-0.177955	4261.03	3766.56
Poldip2	0.0048541	-0.178823	1413.03	1248.31
Nol7	0.00678639	-0.178949	1189.2	1050.47
Slmo2	0.00744683	-0.179103	1787.73	1579.02
Exosc7	0.0465474	-0.179153	496.273	438.318
Fancd2	0.0211012	-0.179309	762.774	673.626
Sh3bp5	0.0421537	-0.179449	532.881	470.555
Eif1ax	0.00320995	-0.179477	2667.31	2355.3
Rarg	0.000786194	-0.179525	6592.01	5820.7
Ppip5k2	0.0214711	-0.179743	876.471	773.801
Eif3j2	0.0187585	-0.179837	920.366	812.501
U2af1	0.00294528	-0.179842	2166.44	1912.53
Usp10	0.017109	-0.180126	916.953	809.326
Mrpl15	0.011424	-0.180163	969.889	856.027
Elp2	0.000514148	-0.180259	2300.49	2030.29
Dcakd	0.00537134	-0.180351	2643.34	2332.72
Wnt10a	0.00725629	-0.180379	1810.24	1597.48
Fam32a	0.00939829	-0.18038	1076.96	950.387
Nnt	0.000908322	-0.180416	2185.78	1928.84
Mrpl54	0.0229629	-0.18056	795.514	701.93
Rpl41	0.00232591	-0.180843	12950.1	11424.4
Slc25a4	0.000241309	-0.180968	7335.92	6471.1
Ptms	0.00180201	-0.181165	13003.7	11469.2
Eif4a1	1.74348e-05	-0.181286	12446.1	10976.4
Sh3glb1	1.31245e-05	-0.181294	6867.35	6056.4
Hmbs	0.021393	-0.181329	759.904	670.152
Ppp6c	0.00553157	-0.181452	1280.92	1129.54
Ap2m1	4.1961e-05	-0.181635	10082	8889.37
Sdccag3	0.0168088	-0.181769	787.261	694.066
Poc1b	0.046021	-0.182099	557.268	491.187
Sae1	0.000581815	-0.182239	2523.49	2224.04
Cyc1	0.00387193	-0.182335	2778.44	2448.57
Etf1	0.00100352	-0.182534	3931.08	3463.89
Lpcat3	0.016798	-0.182675	1374.7	1211.21
Cops7a	0.00185581	-0.182802	2465.27	2171.88
Tpm3	0.000215339	-0.18295	12805.7	11280.6
Gpx1	0.000633142	-0.183038	3336.42	2938.88
Parl	0.0377207	-0.183093	719.323	633.589
Oaz2	0.000652636	-0.183197	2452.52	2160.06
Sema3a	0.0277054	-0.18354	758.503	667.892
Thoc1	0.0378903	-0.183608	513.617	452.239
Hnrnpab	3.76787e-05	-0.183673	11612.8	10224.6
Prdx3	0.0130639	-0.183777	1050.55	924.902
Pebp1	9.82427e-05	-0.183813	5930.53	5221.08
Hspb6	0.0187461	-0.184012	1235.16	1087.25
Timm13	0.0378184	-0.184116	586.933	516.612
Aspscr1	0.0160543	-0.184347	1098.98	967.158
Rcc1	0.0164857	-0.184368	957.276	842.435
Irs1	0.00213802	-0.184462	1518.82	1336.53
Elovl1	0.0107295	-0.18469	1500.02	1319.77
Chpf	0.0339313	-0.184743	857.449	754.388
Ldlr	0.000115084	-0.184807	3438.7	3025.25
Cct6a	5.31017e-05	-0.184816	8524.99	7499.96
Thop1	0.0137662	-0.184983	1005.41	884.419
Fam45a	0.0168861	-0.185095	905.442	796.419
Ywhaq	1.78445e-05	-0.185273	6706.09	5897.9
Apbb1ip	0.00333293	-0.18595	1426.79	1254.25
Sltm	0.00436525	-0.186105	1362.37	1197.49
Socs5	0.00194354	-0.186136	1950.52	1714.42
Ncaph	0.000214859	-0.186259	3657.76	3214.73
Mesdc2	0.00621837	-0.186328	1227.34	1078.63
Sf3b3	0.00011277	-0.186341	6791.56	5968.64
Fads2	6.6731e-05	-0.186407	4388.56	3856.63
Fut8	0.00877044	-0.186517	935.233	821.812
Polr2e	0.00449733	-0.186713	1168.31	1026.48
Rbm8a	0.000792305	-0.187112	2649.38	2327.12
Nop10	0.00413688	-0.187188	1327.88	1166.3
Psme3	0.00340711	-0.187332	2082.25	1828.69
Fndc4	0.0478411	-0.187455	507.182	445.383
Rsl1d1	0.000787653	-0.187546	2653.75	2330.26
Ndufs1	0.000393863	-0.187564	2324.68	2041.27
Jak1	5.44537e-05	-0.187646	5975.11	5246.37
Ptrf	2.92821e-05	-0.187808	11933.2	10476.6
Ndufb8	0.00435988	-0.188366	1369.03	1201.46
Pfn1	0.00185304	-0.188369	20206.5	17733.2
Echdc1	0.0165168	-0.188401	763.5	670.03
Twf1	0.00233123	-0.188619	1989.41	1745.6
Nubp1	0.030865	-0.188856	555.013	486.913
Ift81	0.005012	-0.189168	1109.13	972.829
Ppic	0.0015413	-0.18937	1578.73	1384.53
Fhl3	0.00370861	-0.189391	2502.57	2194.7
Taldo1	0.00311055	-0.189456	1346.47	1180.77
Ndufaf7	0.0202538	-0.18958	624.333	547.453
Ube2c	0.00018755	-0.189601	4274.32	3747.93
Cox7b	0.00395693	-0.190039	1984.5	1739.57
Stoml2	0.00198016	-0.190067	1401.22	1228.26
Npepl1	0.0114355	-0.190161	888.211	778.523
Tbl3	0.0167435	-0.190261	814.559	713.918
Pcdh19	0.00658715	-0.19039	1923.45	1685.65
Cirh1a	0.0114566	-0.190469	2224.27	1949.17
Sri	0.00106825	-0.190736	1977.68	1732.76
Vps36	0.0291004	-0.190774	613.938	537.893
Esf1	0.00509985	-0.190961	1201.24	1052.32
Ccz1	0.0072728	-0.191237	1114.86	976.454
Gnpnat1	0.0179948	-0.191246	743.657	651.331
Pspc1	0.0425582	-0.19154	598.05	523.695
Gchfr	0.0179464	-0.191754	816.609	714.975
Nqo2	0.0163548	-0.191863	864.55	756.892
Dpagt1	0.0124826	-0.191944	720.962	631.148
U2af2	0.000247409	-0.191969	5353.94	4686.9
Slit2	0.000634418	-0.192174	2923.35	2558.76
Mea1	0.00142315	-0.192473	2294.76	2008.16
Crnkl1	0.0152163	-0.192706	829.557	725.831
Txndc17	0.00534611	-0.192893	1181.93	1034.01
Acot9	0.000923622	-0.193036	2019.61	1766.68
Otud6b	0.0175171	-0.193156	947.308	828.601
D10Wsu102e	0.00944697	-0.193561	881.811	771.095
Smyd5	0.00257435	-0.193643	1354.55	1184.41
Bmi1	0.00590632	-0.193835	990.573	866.037
Sod3	0.00692113	-0.193924	2373.4	2074.89
2810428I15Rik	0.0298262	-0.193926	568.552	497.042
Bre	0.00783279	-0.193954	1055.59	922.8
Slc38a1	0.000746197	-0.194195	1665.27	1455.55
Naa60	0.0206556	-0.194279	706.425	617.422
Polr3h	0.0311997	-0.194378	519.859	454.331
Ppp1r8	0.00578956	-0.194504	1610.01	1406.94
Apobec3	0.0338085	-0.194549	572.345	500.141
B4galt2	0.00853554	-0.194606	1071.6	936.377
Wdr61	0.0158297	-0.194677	891.577	779.032
Cluh	0.00233318	-0.194882	1577.69	1378.34
Cnpy2	0.0166735	-0.194989	637.774	557.146
Serbp1	8.96019e-07	-0.195073	12592.9	11000.3
Nop14	0.00424635	-0.195088	1225.78	1070.74
Apoo	0.0345019	-0.19549	576.166	503.152
Actb	0.000140957	-0.195519	56182.3	49061.6
Steap1	0.00994747	-0.19559	896.103	782.492
Irf2bp1	0.0267598	-0.195927	661.913	577.858
Psmc4	0.0118945	-0.196183	1143.28	997.916
Hdac8	0.0407256	-0.196701	449.975	392.623
Wisp1	0.00425171	-0.197047	1595.57	1391.87
Gspt1	1.85657e-05	-0.197142	5687.39	4960.98
Mrpl37	0.00930117	-0.197301	893.36	779.171
Ube2m	0.00141034	-0.197932	1604.02	1398.38
Crtc1	0.00837265	-0.198162	949.822	827.922
Rbm28	0.00410536	-0.198444	961.092	837.583
Ylpm1	0.00205427	-0.199101	1262.82	1100.03
Cdk11b	0.00107633	-0.199128	1734.14	1510.57
Serf1	0.0359642	-0.199131	517.366	450.664
Marcksl1	0.0122433	-0.199963	1503.71	1309.09
Ctcf	0.000170974	-0.200003	2422.99	2109.33
Ino80c	0.0236903	-0.200703	530.228	461.366
Isyna1	0.00244841	-0.200719	1505.81	1310.23
Psmb10	0.0206217	-0.200954	568.846	494.882
Hnrnpa2b1	1.43066e-05	-0.201149	12536.3	10904.8
Lsm2	0.00451316	-0.201311	1671.78	1454.05
Erap1	0.0243658	-0.201762	557.615	484.839
Cdk14	0.000670672	-0.202086	1610.7	1400.17
Pwp1	0.0183161	-0.202188	629.592	547.261
Arl14ep	0.00206986	-0.202363	1196.16	1039.62
Ptrh2	0.0083003	-0.202423	817.77	710.715
Taf6l	0.0119702	-0.202457	704.95	612.651
Riok1	0.0154861	-0.202793	662.424	575.559
Gpt2	0.00046521	-0.202864	2923.82	2540.28
Tnfrsf12a	0.00167389	-0.203005	3022.88	2626.09
Dzip3	0.00824317	-0.203117	1515.57	1316.53
Odc1	0.000594577	-0.203134	3340.91	2902.12
Ddx10	0.00381722	-0.203175	998.214	867.086
Vps52	0.00781758	-0.203624	889.967	772.818
Kif20a	2.76791e-06	-0.203777	4443.79	3858.43
Csf1	0.000179329	-0.20387	9029.55	7839.62
Haus7	0.0305579	-0.203932	502.621	436.366
Xpot	0.000314112	-0.204075	2136.84	1854.98
Dnm1l	0.000207173	-0.204398	3127.66	2714.5
Yars	4.8775e-05	-0.204492	3537.65	3070.13
Srsf3	0.000416788	-0.204687	2992.31	2596.51
Noc4l	0.00693428	-0.204786	946.301	821.074
Eif2ak1	0.00514684	-0.204996	927.553	804.69
Psmb2	0.00072605	-0.205403	2504.3	2171.97
Dhcr7	0.00230325	-0.20552	1416.06	1228.05
Cdc123	0.0016192	-0.205622	1330.99	1154.19
Fkbp3	0.0051948	-0.205624	833.015	722.36
Dcun1d5	0.00791756	-0.205756	778.711	675.208
En1	0.0162849	-0.205799	771.792	669.189
Rnaset2a	0.00202058	-0.205929	1501.6	1301.86
Nrbp1	0.000741227	-0.206244	1549.31	1342.93
Taf15	0.000338233	-0.206261	2454.32	2127.36
Tomm70a	4.93332e-05	-0.206395	2842.35	2463.47
Psmc2	0.000188366	-0.206446	2601.6	2254.73
Srsf6	0.00378398	-0.206522	2249.98	1949.89
Taf2	0.00132485	-0.206523	1492.47	1293.41
Heg1	0.00167014	-0.206839	1242.4	1076.46
Phf5a	0.0147569	-0.207083	991.867	859.242
Tecr	0.000193713	-0.207084	6727.02	5827.53
Serpinf1	0.00022395	-0.207588	8910.13	7716.03
Ogdh	1.17713e-05	-0.207602	4423.19	3830.38
Thoc5	0.00858711	-0.207669	729.186	631.427
Bad	0.0112855	-0.207721	739.524	640.357
Sptlc1	0.0398893	-0.207798	449.515	389.216
Chchd1	0.0157635	-0.208129	665.019	575.679
Gbp2	0.0491597	-0.208161	374.067	323.808
Snx19	0.0310894	-0.208424	464.197	401.755
S100a6	1.1875e-05	-0.208632	12077.3	10451.2
Gnl3	0.00817194	-0.208931	750.455	649.277
Mthfd2l	0.0334803	-0.209044	428.147	370.394
Hars	0.000592779	-0.209056	1814.69	1569.9
Nob1	0.011291	-0.209302	1047.97	906.444
Ston1	0.000645937	-0.209325	1470.52	1271.91
Lpar1	0.00403845	-0.209396	901.112	779.371
Pa2g4	0.000126235	-0.209399	3509.29	3035.18
Dld	0.000131864	-0.209666	2261.17	1955.32
Cdc34	0.00922162	-0.209688	850.832	735.735
Pck2	1.55238e-05	-0.209841	3580.89	3096.16
Tmem86a	0.0214442	-0.210049	601.747	520.215
Mthfd2	3.97283e-05	-0.210067	2977.88	2574.37
Psma1	0.00028879	-0.210258	1919.06	1658.8
Cdc25c	0.0141883	-0.210397	594.785	514.072
Tbc1d10a	0.0130183	-0.210829	626.776	541.56
Bbs9	0.0284842	-0.211165	469.74	405.78
Skp1a	0.000609196	-0.211229	3225.79	2786.45
Nkain1	0.00161982	-0.211273	1209.55	1044.78
Eif3c	1.23078e-07	-0.211375	8998.44	7772.08
Fbf1	0.00257813	-0.211936	1049.02	905.697
1110038F14Rik	0.0383846	-0.211954	479.068	413.612
Msto1	0.00794829	-0.212415	740.637	639.237
Naa25	0.00902699	-0.212433	806.515	696.087
Psmd10	0.00784439	-0.212458	711.176	613.792
Carm1	3.70564e-05	-0.212587	3736.94	3224.94
Bud31	0.00352302	-0.212751	1396.04	1204.63
Nutf2-ps1	0.000677016	-0.212773	3306.79	2853.35
Mrpl34	0.0347833	-0.212826	448.814	387.257
Zc3hav1l	0.038359	-0.212832	391.924	338.168
Bcat1	0.00107582	-0.21289	1681.39	1450.72
Pycr1	0.0411376	-0.212986	384.352	331.599
Ndufv1	7.10646e-05	-0.213499	2542.98	2193.17
Eif4g2	2.10153e-06	-0.214056	10899.9	9396.92
Wdr43	0.00146323	-0.214535	1650.41	1422.36
Cdk18	0.0229009	-0.215137	558.923	481.492
Col3a1	1.58576e-06	-0.215205	8759.09	7545.29
Eprs	1.02035e-06	-0.215243	9024.34	7773.58
Ier5l	0.0325557	-0.215676	477.161	410.904
Magoh	0.00125911	-0.215811	1360.1	1171.13
Spon2	0.0272834	-0.21639	543.773	468.034
[truncated: 629 more rows]

## Sheet: siCrtl+CP vs siU90926+CP
List of genes whose expression levels are altered (p<0.05) in IEC cells treated with siCtrl with C. parvum infection vs siU90926 with C. parvum infection
			Average Expression Level
Gene Symbol	Adjusted p value	Fold Change	siCtrl+CP	siU90926+CP
Gm21975	0.000972151	1.11283	2.11513	4.57437
Gm2518	0.00637952	0.986177	3.58799	7.10756
Acta1	0.00563134	0.977533	3.0351	5.97641
Krt4	0.00371805	0.939926	1.83667	3.52351
Angpt2	0.000291834	0.87606	32.3407	59.3566
Gm14393	0.020086	0.820515	3.02045	5.33423
Krt6a	0.00941522	0.806904	1.58241	2.76836
Xdh	2.08182e-07	0.802416	105.37	183.767
A930013F10Rik	0.00876173	0.801353	18.0965	31.5375
Krt6b	0.0115694	0.77397	1.60043	2.73668
Gm3219	0.00243148	0.764781	30.1356	51.2037
Smok4a	0.0387935	0.746583	3.86544	6.48549
Ctcfl	0.0269574	0.743934	11.5927	19.4146
Gm8979	0.0361653	0.741849	3.25426	5.44216
Tnnc1	0.0307952	0.734314	10.9001	18.1334
Nkd2	0.0288419	0.726809	2.14316	3.54688
Lrguk	0.0459783	0.722986	6.15968	10.1671
2210011C24Rik	0.048319	0.719156	4.79039	7.88603
Ago4	0.0431483	0.715311	3.15645	5.18238
Ckm	0.0177326	0.708383	1.39714	2.28288
Fmo5	0.0334486	0.707942	12.1651	19.8714
Hcn3	0.0466033	0.668539	13.6499	21.6959
0610010B08Rik	0.000207902	0.667678	104.919	166.665
Cxcr2	0.0231427	0.666466	20.3674	32.3267
Disp2	0.0212786	0.659369	22.3567	35.31
Plxdc1	6.31612e-10	0.65774	273.667	431.74
Plin4	0.00194339	0.652741	51.1671	80.4424
Megf10	4.36148e-11	0.648671	459.746	720.754
Lcn2	0.00538816	0.627035	51.3389	79.2872
A630072M18Rik	0.0469626	0.614058	16.2025	24.7989
Tnni2	0.0469618	0.607874	1.59011	2.42334
4632404H12Rik	0.0495924	0.607655	16.9005	25.7526
Myo1a	0.0303296	0.599176	24.5175	37.1404
Ypel1	0.000640726	0.587076	81.5073	122.44
1700008J07Rik	0.0443459	0.583898	21.8889	32.8091
Cnnm2	0.000455653	0.582437	89.813	134.484
Aldh3a1	3.29136e-06	0.574144	212.841	316.876
Prkaa2	0.00183796	0.572314	72.2463	107.423
Tnfsfm13	0.00841442	0.567491	54.1198	80.2026
Zfp235	0.0114919	0.551029	50.0181	73.283
Adam12	9.98321e-06	0.539053	222.368	323.105
Perp	0.0481786	0.537521	1.09326	1.58683
Tnfrsf11b	0.0109977	0.535395	53.6153	77.7068
Letm2	0.0116332	0.52677	56.2681	81.0654
Camk4	0.0489113	0.525004	29.3856	42.284
Zfp94	0.0312867	0.509728	40.2913	57.3661
Abca1	1.51444e-06	0.502819	357.846	507.06
Pcdhga1	0.0314293	0.500259	42.9379	60.7343
Nav2	6.80645e-08	0.493631	473.879	667.214
Pcdhgb4	0.00253835	0.492438	107.972	151.897
Ctxn1	7.91256e-13	0.485009	1418.01	1984.64
2310015A10Rik	0.0442546	0.476926	39.871	55.4915
Gm5595	0.0277391	0.474459	52.1707	72.4858
Ugt1a6a	5.55941e-06	0.473357	313.098	434.686
Dbp	3.49521e-08	0.469238	434.643	601.711
Rmdn2	0.014548	0.464053	68.3429	94.273
Gfra1	0.00377198	0.460692	108.535	149.366
Nlrc5	0.00890929	0.459526	81.9308	112.662
Zfp606	0.00480998	0.452374	105.508	144.366
Zfp354a	0.00878196	0.450308	94.5976	129.252
F2r	2.52863e-21	0.44919	2975.53	4062.41
Top1mt	8.75885e-05	0.447378	253.87	346.167
Etohi1	0.000585289	0.44676	274.337	373.915
Hoxc10	0.000574973	0.442428	173.197	235.355
Hist1h2ap	0.024566	0.425744	1236	1660.28
Ei24	8.14126e-10	0.42359	741.855	995.022
Fgf11	0.000502953	0.419283	197.312	263.858
Cdh26	0.0349353	0.414418	68.3143	91.0466
Exoc3l4	0.0464064	0.411837	58.6468	78.0224
Gm14403	0.00290701	0.411735	150.546	200.269
Map3k6	0.0316425	0.406726	70.2282	93.0997
Malat1	0.000983704	0.405636	2979.28	3946.57
5730409E04Rik	0.0277402	0.403323	78.1738	103.389
Dip2c	1.13863e-08	0.401682	744.14	983.043
Arhgap24	0.0164797	0.39926	100.446	132.471
Gm14326	0.000618234	0.398944	304.163	401.051
Gm14325	2.74432e-07	0.398003	639.972	843.281
Cebpd	5.59204e-06	0.396443	566.88	746.16
Hmga2	2.02358e-14	0.391492	2862.39	3754.74
Maml3	0.00510081	0.391076	148.207	194.354
Zfp729b	0.000982389	0.391016	223.86	293.551
Syt7	0.00314933	0.390903	163.775	214.744
Oscp1	0.000249748	0.389655	260.917	341.823
Fuom	0.0400144	0.388914	69.8243	91.4285
Ankrd55	0.0301568	0.38734	99.1674	129.709
Znrd1as	0.0145043	0.384227	122.961	160.484
Zfp729a	0.00176025	0.375111	239.207	310.237
Lrp1	0.0190866	0.371863	13118.5	16975.7
Them4	0.0178543	0.36951	111.949	144.628
Gm6712	0.0141309	0.366821	125.856	162.292
Zfp808	2.80139e-05	0.366477	443.43	571.671
Stxbp5	1.83852e-07	0.360892	964.441	1238.55
Cacnb1	0.0326268	0.358086	108.403	138.943
Zfp40	0.024927	0.356983	109.262	139.937
Aasdh	0.0155662	0.356542	158.493	202.927
Ass1	0.00131033	0.353049	312.143	398.687
Cep83	0.00031232	0.351535	378.096	482.419
Zbp1	0.0273292	0.348131	117.275	149.28
Flot1	3.15335e-08	0.34812	1248.15	1588.77
Hoxd9	0.0132269	0.348074	145.389	185.06
Trps1	6.44483e-05	0.347894	444.029	565.116
Tifa	0.0306628	0.346904	110.268	140.242
Zfp667	0.0403479	0.342416	106.655	135.226
Gm5141	0.04224	0.342108	119.728	151.769
Chchd4	0.0270441	0.341687	121.559	154.044
Gnpda1	0.00915177	0.34081	199.849	253.102
Map3k5	0.0111579	0.339531	185.361	234.545
Zfp960	0.000882597	0.33661	305.922	386.314
Lace1	0.0280979	0.335715	121.802	153.714
Ngly1	0.00177013	0.334906	263.137	331.893
Crebl2	0.0231703	0.33442	141.454	178.355
Anpep	0.00181063	0.331131	275.752	346.896
Manba	7.54235e-06	0.330151	641.033	805.872
3110039I08Rik	4.01855e-05	0.330067	1199.88	1508.34
Dffa	0.0037715	0.327714	230.938	289.833
Gtpbp3	0.000307843	0.327691	401.195	503.501
Klhl24	1.54047e-05	0.327407	867.887	1088.99
Ice2	0.0384893	0.322329	114.141	142.716
Gm4944	0.00108226	0.322079	371.768	464.759
Dnajc30	0.00568338	0.321601	234.342	292.861
Plekho2	4.72851e-08	0.318363	1363.9	1700.67
Gm14420	1.2244e-07	0.317847	1186.54	1478.99
Gm17821	0.00178687	0.317552	397.972	495.958
Frrs1	0.0015392	0.316085	340.374	423.747
Mfn1	5.77405e-06	0.31508	747.484	929.93
Hmox1	3.00011e-09	0.314145	3814.66	4742.67
Atp6v1b2	6.03271e-10	0.313769	1849.53	2298.88
Madd	0.00542507	0.312209	285.425	354.386
Vcan	0.0181789	0.312195	1535.22	1906.12
Tgfbi	7.22794e-06	0.311401	798.219	990.52
Prr14l	0.000121658	0.310959	784.431	973.111
Dbf4	3.38133e-09	0.310793	1876.35	2327.41
Tfap4	0.000122696	0.310139	645.461	800.26
Unc13a	0.0301129	0.307675	139.66	172.859
C230091D08Rik	0.00406451	0.306343	316.968	391.953
Cir1	0.000395215	0.305754	508.904	629.038
Gltscr1	0.000296745	0.30549	552.619	682.947
Hsd3b7	0.00824948	0.304404	235.511	290.835
Stxbp2	0.0188333	0.303583	180.147	222.338
G530011O06Rik	0.00986944	0.301849	219.909	271.086
Taldo1	3.94264e-06	0.300554	961.535	1184.24
St6gal1	0.0256541	0.298995	160.889	197.94
Rnf41	0.000504899	0.298374	447.478	550.29
Pwwp2a	0.000283279	0.298266	620.721	763.28
Hoxa2	0.0175901	0.297572	198.067	243.439
Sord	2.57687e-09	0.297052	2180.33	2678.82
Wbscr27	0.0170916	0.295855	223.96	274.937
Cmtm3	5.61573e-06	0.295794	1131.1	1388.49
Mmp2	8.20613e-09	0.294563	2056.14	2521.88
Tshz1	6.88947e-08	0.294031	1633.83	2003.17
Mmp14	1.09485e-09	0.293939	2350.18	2881.28
Adamtsl5	0.00487342	0.293286	347.841	426.254
LOC106557447	0.0138261	0.292834	241.573	295.938
Zfp933	0.0311586	0.291403	184.881	226.262
Txnip	0.0101296	0.290871	290.004	354.785
Cp	4.17336e-12	0.288868	4698.44	5739.99
Bcdin3d	0.0469134	0.288574	137.989	168.544
Tmem186	0.0438747	0.288253	151.609	185.139
Shc2	0.0484941	0.288021	141.32	172.547
Prpsap1	9.4707e-06	0.287537	973.69	1188.44
Hyal1	0.00105141	0.286875	513.681	626.688
Armcx4	0.00024852	0.286424	858.62	1047.18
Zfyve26	0.000640007	0.285965	502.34	612.466
Nfatc2ip	0.0270722	0.284697	210.326	256.21
Siae	0.00691383	0.284606	283.284	345.062
Nr1d1	5.42877e-05	0.283487	2010.2	2446.68
Firre	0.0109869	0.282633	261.391	317.959
Slit2	5.98165e-06	0.282498	2110.36	2566.82
Ppp2r1a	1.32532e-10	0.281616	7133.92	8671.68
Gm8898	0.0396937	0.280005	217.489	264.074
Il1rl1	0.000874506	0.279905	504.238	612.203
Srd5a3	0.00203173	0.279513	487.722	591.99
Galnt7	0.000377135	0.279038	623.077	756.033
Zkscan1	0.00089731	0.278518	628.688	762.566
Nfib	1.02608e-08	0.278108	3169.66	3843.54
Ube3b	7.82961e-10	0.278054	3089.24	3745.89
Myo1d	0.00236005	0.277784	394.418	478.166
Sepn1	2.79924e-07	0.277647	1877.11	2275.46
Cep128	0.00350736	0.276469	381.443	462.014
Tlk2	1.47862e-06	0.275398	1429.11	1729.7
Spop	7.55583e-08	0.274686	2041.87	2470.11
Slc25a16	0.0133628	0.273481	261.34	315.886
Renbp	0.00242873	0.272052	433.829	523.859
6720489N17Rik	0.0309705	0.27056	213.349	257.357
Gm2016	0.0278119	0.270322	206.288	248.8
Gm14431	0.0485514	0.269299	219.13	264.1
Tgfbr3	2.03684e-05	0.26747	1003.18	1207.53
Senp6	8.26716e-06	0.266297	1243.69	1495.8
Ninl	0.0300615	0.266057	201.635	242.47
Ppil2	3.49329e-06	0.265861	1397.86	1680.73
Tmem161b	0.0164219	0.265654	281.598	338.531
Mlxip	0.000686446	0.264601	776.501	932.813
Vps13a	0.000373401	0.264361	1420.33	1705.97
Gabbr1	0.00042871	0.25884	865.298	1035.34
Cep95	0.0084256	0.258783	340.913	407.892
Zfp120	0.0224539	0.257903	246.367	294.591
Gbp2b	0.0308249	0.256051	228.151	272.46
Hoxc6	0.00111265	0.255622	706.32	843.241
Rmdn3	0.00119152	0.254781	567.552	677.177
Gabarapl1	7.54641e-05	0.254342	1119.62	1335.48
Syngap1	0.00328157	0.25398	494.961	590.238
Gm8615	0.00188143	0.253372	701.382	836.04
Pald1	0.00350164	0.252461	506.952	603.9
4930523C07Rik	0.011056	0.252198	325.688	387.9
Ganab	2.10404e-12	0.252037	8671.54	10326.8
Cfap69	0.0276451	0.251643	267.338	318.283
9930021J03Rik	1.37232e-05	0.251107	1727.05	2055.39
Smyd3	0.03631	0.250565	216.536	257.606
Prrx1	7.54872e-09	0.250254	4335.27	5156.44
Fyttd1	2.47516e-08	0.24925	2776.92	3300.62
Sox2	0.000661579	0.249016	844.489	1003.59
Spred3	0.00311721	0.248603	494.276	587.228
Mrps16	0.0156887	0.24845	316.677	376.19
Lsm11	0.0155533	0.246596	337.617	400.55
Zmat1	0.0417884	0.246342	214.519	254.461
Foxp4	9.96062e-06	0.245904	2606.86	3091.3
Cmtm4	1.17903e-07	0.245822	4233.79	5020.3
Ap5z1	0.0141182	0.245775	317.039	375.922
Zfp7	0.0050682	0.245158	498.445	590.768
Ogt	0.000281201	0.244541	2779.13	3292.47
Zbtb12	0.00125725	0.243366	672.769	796.391
Dync2li1	0.00423847	0.242695	562.885	666.005
Pnrc1	4.80118e-08	0.242181	4008.42	4741.08
Cdc14b	0.00663102	0.241733	443.179	524.02
Zfp46	0.00681006	0.241211	419.894	496.309
Zcchc4	0.00570803	0.240623	490.866	579.96
Cald1	2.18558e-12	0.239437	12125.8	14314.9
Mdn1	0.0377209	0.238777	316.875	373.91
Nrbf2	0.0123463	0.238455	374.466	441.768
Supt3	0.00339357	0.238273	581.689	686.149
Abhd14b	0.00314585	0.238225	634.84	748.819
Slc27a1	2.07009e-06	0.238197	2450.12	2889.96
Gnptg	0.0124239	0.238003	356.492	420.432
Steap3	5.81451e-05	0.236888	1263.65	1489.15
Safb2	0.00013401	0.236667	1158.39	1364.9
Abcb7	0.00596899	0.236566	803.617	946.809
Kmt2c	0.0258339	0.235644	545.758	642.593
Msantd2	0.0203352	0.235575	309.326	364.193
Magi1	0.00752607	0.235535	489.007	575.729
Slc9a3r2	0.00729721	0.234761	551.303	648.724
Akap1	0.00462353	0.234431	642.071	755.36
Aebp1	1.83891e-08	0.233999	10434.6	12272.1
Gm14322	0.0325099	0.233811	302.714	355.972
Zfp362	0.0213226	0.23377	335.953	395.049
Uap1l1	2.15276e-05	0.233661	2179.8	2563.04
Nsg1	7.53268e-06	0.232944	1881.93	2211.7
Ldb1	1.8438e-05	0.232031	2508.35	2946.03
Prdm5	0.0399861	0.231871	258.316	303.355
Hyal2	0.0137041	0.230066	409.239	479.992
Leng8	0.000106701	0.229275	1615.53	1893.8
Ssh1	0.0258392	0.228064	406.839	476.515
Proser3	0.0425784	0.228042	289.855	339.491
Pcmtd1	0.000554243	0.22756	1421.5	1664.37
Golga4	0.000431128	0.226805	1305	1527.16
Impact	0.00964299	0.226173	462.326	540.795
Ap4b1	0.0212251	0.22583	330.889	386.958
Arid5b	0.00580666	0.225535	682.16	797.588
Rin2	0.00907836	0.224633	499.847	584.061
Zfp397	0.0146953	0.224403	531.779	621.274
Nynrin	0.0438357	0.224078	268.891	314.073
Ankrd52	0.00037116	0.223524	1585.87	1851.64
Neurl1b	0.00113201	0.223126	823.221	960.913
2610528A11Rik	0.0345249	0.22218	415.983	485.242
Zscan26	0.00403447	0.221607	655.45	764.275
Polr3gl	0.0372998	0.221463	293.826	342.576
Abi2	1.27995e-05	0.221321	2068.9	2411.92
Pls3	1.08501e-07	0.221141	5040.32	5875.28
Insr	0.00249595	0.220949	1072.28	1249.74
Zfp942	0.0276252	0.220846	367.459	428.243
Mad1l1	0.000260705	0.220767	1101.23	1283.32
Osmr	0.00842413	0.219814	546.982	637.007
Pithd1	0.00540093	0.219601	694.197	808.33
Zfp871	0.00211589	0.219561	1365.41	1589.85
Thbs2	2.11629e-08	0.219541	16451.1	19155
Hoxb4	0.0264954	0.219481	365.174	425.178
Ddx19b	0.0231285	0.219305	357.472	416.159
Marcks	1.08126e-05	0.219197	2414.96	2811.22
Plpp3	0.0402677	0.219182	272.148	316.8
Pik3r1	0.00311389	0.219152	646.671	752.757
Sfxn3	9.82035e-06	0.218357	2573.92	2994.51
Nrp2	4.31796e-07	0.218335	9850.98	11460.5
Hipk2	0.00165073	0.218091	759.8	883.794
Ctc1	1.54439e-05	0.217826	2288.84	2661.87
Chd2	0.00035239	0.217749	1402.1	1630.53
Rad51d	0.0424013	0.217613	289.401	336.518
Ppp1cb	6.79314e-06	0.216869	4260.19	4951.23
Ak3	0.000201965	0.216175	1403.78	1630.7
Gns	3.45401e-05	0.215723	2310.02	2682.59
Fuca2	0.0454102	0.214396	367.474	426.35
Smarcd1	0.00149261	0.214382	835.514	969.369
Ap4e1	0.0171575	0.214215	520.131	603.39
Zfp62	0.00577584	0.213747	774.087	897.706
Zfp263	0.0332803	0.213451	368.069	426.761
St3gal2	7.82881e-06	0.213255	2936.87	3404.71
Wdr1	1.09076e-08	0.213247	7779.21	9018.39
Fam76a	0.00345549	0.212693	887.491	1028.47
Wbp1l	0.000299075	0.21268	1468.02	1701.2
Gclc	0.00105921	0.212582	986.402	1143
Spon2	0.0323057	0.211736	404.712	468.69
Trpc4ap	4.7337e-07	0.21114	4470.24	5174.77
Gm6710	0.0365316	0.21071	404.913	468.588
Ctdspl	0.00274924	0.210145	794.29	918.838
Arf1	1.76776e-07	0.210063	9491.73	10979.4
Sox12	0.000120054	0.210018	2050.24	2371.51
Gxylt1	0.00140456	0.209958	1297.26	1500.48
Prdx4	1.21881e-05	0.20988	2910.54	3366.31
Sema5a	0.000924733	0.209451	2416.23	2793.76
Prkaa1	0.000107273	0.208724	2204.05	2547.15
Igf2r	0.00130691	0.20852	2188.06	2528.3
Zfp946	0.0146647	0.208315	477.862	552.092
Zfp12	0.0125841	0.207837	504.381	582.537
Ttc33	0.0489423	0.207504	344.838	398.181
Smarcc2	3.81366e-06	0.20632	3548.06	4093.55
Taf3	0.00207311	0.206213	931.57	1074.71
Fam96b	0.00457649	0.205424	1457.01	1679.97
Lamtor1	0.000793566	0.205329	1895.66	2185.6
Notch2	0.00130679	0.204617	2370.18	2731.35
Flcn	0.0149862	0.204338	672.15	774.422
Myo1b	0.0002527	0.20401	1591.04	1832.71
Mb21d1	0.0421454	0.203852	375.023	431.94
Usf2	0.000719806	0.203735	1597.23	1839.49
Hoxb7	0.0472905	0.202879	316.287	364.044
Sirt1	0.0468678	0.202293	330.497	380.245
Parn	0.00664493	0.201992	820.087	943.334
Zfp651	0.0285377	0.201957	464.668	534.488
Mocs2	0.0343365	0.201822	403.55	464.143
Sardh	0.0132844	0.201597	525.588	604.411
Ski	1.17345e-05	0.200439	2865.39	3292.47
Bckdha	0.0499219	0.200038	337.53	387.73
Tmem181a	0.0169905	0.199497	508.011	583.349
Zfp90	0.0414759	0.198896	352.068	404.111
Parp4	0.0108339	0.198723	626.142	718.612
Emilin2	0.000759294	0.198664	1270.82	1458.44
Fam175b	0.00828701	0.198562	687.413	788.843
Fam160b1	0.000880773	0.198202	1442.39	1654.81
Scnm1	0.0495381	0.198171	332.157	381.064
Ctnnbl1	0.00858466	0.197897	668.929	767.278
Pros1	0.00127678	0.197771	1058.35	1213.85
Acadsb	0.00870793	0.197669	666.854	764.778
Map1a	0.00110612	0.197186	3154.79	3616.84
Ap4m1	0.0485744	0.19685	405.004	464.213
Acot13	0.00443254	0.196767	895.698	1026.58
Chst14	0.00706411	0.195683	800.012	916.227
Abca2	4.736e-05	0.19567	2288.77	2621.22
Nf1	0.000827946	0.195404	2068.46	2368.48
Pltp	0.00530826	0.195119	1265.23	1448.46
Mcoln1	0.00527452	0.194609	1394.36	1595.72
Bcl7b	0.0153484	0.19399	754.254	862.808
Gstz1	0.0346175	0.193667	404.436	462.54
Pomk	0.0420653	0.193578	397.793	454.914
Neat1	9.34728e-05	0.193373	6224.77	7117.61
Pcgf2	0.00280189	0.193231	1334.76	1526.06
Serhl	0.0394727	0.192696	402.088	459.546
Kitl	0.00207675	0.192655	1247.2	1425.38
Nphp1	0.00685607	0.192623	869.85	994.099
Acta2	0.00749022	0.192294	854.19	975.98
Vwa5a	0.00518054	0.191986	1129.71	1290.51
Bckdk	0.00181615	0.191698	1685.18	1924.65
Cenph	0.0192908	0.191478	551.689	629.992
Camk1	0.00605334	0.191457	806.23	920.647
S100a1	0.0115281	0.191248	637.41	727.763
Gstm1	0.000214008	0.191145	2434.55	2779.45
Zxdc	0.0441057	0.19065	480.765	548.687
Cdk14	0.00219588	0.190578	1230.98	1404.82
LOC106740	0.0392713	0.190574	411.715	469.856
Chd8	0.000812861	0.190507	1956.66	2232.87
Dusp16	0.0128481	0.19028	694.353	792.246
Cpped1	0.00910912	0.189906	731.956	834.935
Nceh1	0.015844	0.189814	758.497	865.154
Hexa	0.000180593	0.189167	2651.63	3023.13
Pik3r5	0.00418619	0.188981	1015.71	1157.86
Narfl	0.0490169	0.188848	368.301	419.809
Zfp219	0.0224207	0.188488	543.216	619.032
Man1c1	0.0260066	0.188088	632.654	720.752
Sephs2	0.0381043	0.1878	424.041	482.993
Nqo1	0.0105086	0.187727	796.498	907.185
Ahi1	0.00373044	0.186657	1004.15	1142.85
Gja1	0.000307781	0.186483	1750.61	1992.17
Gaa	8.46411e-06	0.186446	5536.61	6300.42
Hand2	0.0210817	0.185308	825.452	938.588
Dtna	0.0035199	0.185024	1144.58	1301.19
Ndufs2	0.000108634	0.18453	3682.08	4184.48
Rufy2	0.0397573	0.184186	539.864	613.38
Psmd7	4.24943e-05	0.183384	2825.17	3208.11
Socs5	0.00218503	0.183124	1515.16	1720.23
Runx2	0.000806577	0.182819	1489.62	1690.87
Rnase4	0.021605	0.182683	626.157	710.683
Ptbp2	0.0221059	0.182589	613.071	695.786
Grb10	0.0187497	0.182206	653.938	741.969
Txndc16	0.0144903	0.182091	691.491	784.515
Zfp358	0.00547625	0.181961	1208	1370.38
Cdc7	0.00733278	0.181623	894.46	1014.46
Cep85	0.00616041	0.181611	968.472	1098.39
Brca2	0.0232795	0.181387	1154.89	1309.62
Pomgnt1	0.0127873	0.181276	724.551	821.558
Sgcb	0.0207296	0.181138	622.359	705.617
Mrfap1	1.30322e-05	0.18071	7195.45	8155.63
Tenm3	0.00686347	0.180264	1392.34	1577.65
Fbf1	0.00916492	0.179772	801.934	908.354
Letmd1	0.0260943	0.179673	568.929	644.385
Ergic2	0.00224931	0.179576	1244.67	1409.65
Clspn	0.00200655	0.178838	1421.74	1609.37
Nfatc4	0.0138034	0.1788	772.411	874.324
Aplp2	2.08914e-06	0.178785	6762.96	7655.2
Dnajc10	0.000195104	0.178771	3892.5	4405.99
2700049A03Rik	0.0281157	0.1781	547.431	619.359
Cntln	0.00966203	0.178045	1039.54	1176.08
Zfhx3	0.0046316	0.17736	1262.25	1427.37
Psg16	0.0226335	0.177302	687.121	776.974
Gm15800	0.0213675	0.177282	1169.43	1322.34
Pxylp1	0.0223277	0.177003	609.367	688.91
Bod1l	0.00978068	0.176727	1974.15	2231.41
Chaf1b	0.00112336	0.176307	1852.4	2093.19
Zc2hc1a	0.0138049	0.176292	743.428	840.056
Pigk	0.0218853	0.176203	636.092	718.724
Srrm2	0.00192351	0.176193	12095.6	13666.8
Ap3d1	0.00537315	0.175941	1381.12	1560.26
Apbb2	0.000545364	0.175571	2090.85	2361.43
3110043O21Rik	0.0272526	0.174969	583.836	659.116
Vps25	0.0161991	0.174572	733.125	827.426
Dnajc18	0.0454845	0.174549	528.126	596.049
Scarb2	0.00210185	0.174376	1580.1	1783.1
Bcl2	0.0377787	0.174304	502.987	567.58
Gigyf1	0.00725302	0.173506	1444.55	1629.15
Cdkn2c	0.00241904	0.173382	1296.08	1461.59
Pnisr	0.0130279	0.17214	1088.05	1225.94
Bbx	0.0094404	0.171701	1706.92	1922.65
Chrdl1	0.0030876	0.171556	1343.54	1513.19
Dnase1l1	0.0450402	0.171432	479.752	540.284
Col4a6	0.0243761	0.171382	789.327	888.891
Col6a3	0.0160059	0.171309	1558.65	1755.16
Golga2	0.000638279	0.1707	2474.28	2785.06
Rhno1	0.0216103	0.170447	664.872	748.251
Ccpg1	0.00989991	0.170408	954.367	1074.02
Rbm33	0.00608436	0.170217	1971.8	2218.73
Notch3	0.00809024	0.170188	1332.48	1499.32
Chsy1	0.0248535	0.169415	662.782	745.366
Ubtf	0.00463016	0.169297	1318.52	1482.69
Tsc1	0.0089758	0.169296	1195.62	1344.49
Ccdc82	0.00496395	0.16895	2211.35	2486.08
Ppp2r2a	0.00070139	0.168856	2376.82	2671.95
Adgrl3	0.0220679	0.168811	708.951	796.954
Foxo4	0.00952334	0.168673	1047.54	1177.46
Ankrd12	0.00477222	0.168557	1482.63	1666.38
Col5a2	6.09268e-05	0.167969	7250.73	8146.02
Prkar2b	5.64301e-05	0.167771	5377.83	6041.03
Ccnl2	0.0120897	0.16769	935.215	1050.49
Zfp316	0.0311686	0.167362	591.531	664.291
Casp12	0.0203578	0.167334	784.67	881.17
Rabgap1l	0.0246184	0.166799	1008.73	1132.37
Nup155	0.0026682	0.165592	2357.92	2644.71
Zfp217	0.0191316	0.165287	853.772	957.41
Crabp1	0.00248976	0.164085	2854.9	3198.79
Bcl9l	0.00706377	0.163967	2758.1	3090.08
Slc15a4	0.0287699	0.163678	661.103	740.527
Gas1	0.00687945	0.163436	1418.78	1588.96
Rictor	0.034221	0.163364	1409.48	1578.47
Atp6ap2	0.00031416	0.162769	3279	3670.63
Dynlt3	0.00188802	0.162339	2963.9	3316.9
Ctif	0.015005	0.16231	898.074	1005.01
Mfsd14b	0.0074516	0.162258	1226.5	1372.5
3300005D01Rik	0.0199659	0.162128	793.548	887.93
Blmh	0.0181606	0.162091	852.17	953.5
Kdsr	0.0424127	0.161975	662.516	741.235
Erdr1	0.0237441	0.161136	1891.84	2115.4
Ptprm	0.0319733	0.161021	681.709	762.204
Etf1	0.0011938	0.161019	3109.21	3476.34
Plekha2	3.57149e-05	0.160781	5979.77	6684.73
Sorbs3	0.030164	0.160414	819.213	915.559
Ston1	0.0166864	0.160404	1141.72	1275.99
Figf	0.0445702	0.160261	576.548	644.286
Ttc14	0.038273	0.159889	851.274	951.044
Bhlhe41	0.0119773	0.159672	1114.61	1245.06
Eef2k	0.0269272	0.159418	770.235	860.226
Fam21	0.00646376	0.159333	1349.04	1506.57
Mpzl1	0.00987899	0.159287	1144.6	1278.22
Akap12	0.00334412	0.159128	1802.39	2012.57
Ddr1	0.00565099	0.158781	2453.07	2738.47
Hspd1	0.000659097	0.158393	8923.13	9958.6
Ddi2	0.022033	0.15738	851.625	949.783
Wdfy3	0.0416639	0.157302	1651.41	1841.65
Ulk1	0.00374579	0.156956	2180.93	2431.59
Golga7	0.00568081	0.156897	1741.66	1941.75
Map3k4	0.00178516	0.156886	2373.99	2646.71
Gpbp1l1	0.0115687	0.156835	1067.46	1190.05
Il1r1	0.0127948	0.156744	1384.74	1543.66
Zfp512	0.0259631	0.156598	829.598	924.716
Nedd4	5.46229e-06	0.156451	24232.2	27007.8
Pigs	0.00915478	0.156423	1774.67	1977.9
Hs1bp3	0.00979534	0.156178	1451.93	1617.93
Msl2	0.0125027	0.15592	1090.32	1214.76
Coro2b	0.0161139	0.155886	1069.6	1191.65
Snx5	0.00222251	0.155872	2393.25	2666.3
Tmem176a	0.00533432	0.155508	2562.3	2853.93
Pisd-ps3	0.0088489	0.15519	1558.68	1735.69
Snx8	0.0341884	0.154987	798.524	889.087
Msh3	0.0302892	0.154726	856.886	953.894
Bcl9	0.0274286	0.154654	851.943	948.345
Jup	0.0189021	0.154176	937.483	1043.22
Fgfr1	0.000213948	0.154095	6343.45	7058.51
Peak1	0.00258647	0.154021	4579.66	5095.63
Rif1	0.016603	0.153681	1845.51	2052.96
Srek1	0.0220707	0.153557	947.805	1054.25
Clasp2	0.0225781	0.153206	1195.78	1329.76
Cln6	0.0209545	0.153197	977.571	1087.09
Chd6	0.0288304	0.152969	1219.94	1356.39
Luc7l3	0.0171294	0.152942	1689.77	1878.74
Nat6	0.0436936	0.152629	1287.09	1430.72
Tcf12	0.00116122	0.152133	3986.3	4429.62
Mrgpra6	0.021134	0.151932	2429.81	2699.66
Ctsa	0.0011301	0.151926	11140.3	12377.4
Cep192	0.0166078	0.151828	2153.99	2393.04
Arfgef2	0.0111031	0.15174	1228.08	1364.29
Ptpra	0.000436681	0.151469	3549.07	3941.95
Pex6	0.0368381	0.151347	768.647	853.664
Tcf3	0.000971269	0.151043	4443.37	4933.79
Phtf1	0.0181653	0.150561	1125.97	1249.83
Rab2a	0.000337989	0.150343	3958.98	4393.81
Epb41l3	8.83479e-05	0.149277	5801.5	6433.95
Prim1	0.0119261	0.149115	1236.96	1371.65
Ralgds	0.0109316	0.148799	1409.37	1562.49
Zfos1	0.0325211	0.148579	1391.41	1542.35
Zfp266	0.0235411	0.148432	1075.49	1192.03
Cdc25b	0.000409512	0.148194	4920.79	5453.12
Cops2	0.000831925	0.148106	4256.98	4717.22
Kat5	0.0166412	0.147921	1289.55	1428.79
Fndc3b	0.00666503	0.147355	2960.03	3278.34
Lox	0.00015819	0.14729	23355	25865.4
Efnb2	0.0131299	0.147263	1526.85	1690.93
Dlg4	0.0117264	0.147172	2575.12	2851.67
Senp7	0.0428388	0.146984	794.198	879.377
Fnta	0.0302528	0.146942	973.468	1077.84
Mta3	0.0432602	0.14687	689.987	763.93
Runx1	0.016505	0.146846	1275.32	1411.97
Tbl1xr1	0.0152229	0.146708	1121.92	1242.01
Fgf7	0.0089969	0.146558	1582.49	1751.69
Gdnf	0.0348006	0.146164	917.113	1014.9
Exosc2	0.0417952	0.146035	852.981	943.845
Pcdhgc3	0.000459453	0.145769	4134.95	4574.58
Zcchc24	0.0031315	0.145231	3373.2	3730.44
Nfe2l2	0.00136483	0.144836	3193.4	3530.64
Ube4b	0.00107074	0.144702	3585.61	3963.9
Rad50	0.0047199	0.144698	2074.11	2292.92
Bmpr2	0.0215278	0.144674	3017.58	3335.88
Txlna	0.0108743	0.144652	1365.4	1509.4
Serp1	0.00495132	0.144001	1979.38	2187.15
Phf3	0.00124139	0.143908	3695.12	4082.72
Stat5b	0.00737014	0.143854	1628.45	1799.19
Loxl3	0.0312434	0.14381	991.866	1095.83
Fn1	0.00522758	0.143711	42033.7	46436.4
Ap1g1	0.00455849	0.143279	3033.68	3350.44
Prpf38b	0.0104846	0.143031	1676.67	1851.42
Zfp292	0.0353883	0.1421	2050.53	2262.78
Mpdz	0.0240934	0.141803	2135.89	2356.49
4930447F24Rik	0.0275132	0.14179	1068.4	1178.73
Cd34	6.75293e-06	0.141764	31896.4	35189.8
Prr12	0.0251367	0.141737	1322.19	1458.69
Zfp740	0.00179581	0.141733	2911.11	3211.62
Enpp5	0.00877673	0.141392	2034.37	2243.84
Actr2	0.00221646	0.140833	3814.53	4205.68
Exoc7	0.0111891	0.140527	1641.28	1809.2
C1ra	0.017163	0.140298	1501.61	1654.98
Gga2	0.0417558	0.140192	962.676	1060.92
Clint1	0.00476228	0.140139	2067.57	2278.49
Sptan1	0.0147145	0.14013	7287.1	8030.42
Wdr81	0.0356343	0.139947	1126.09	1240.8
Eif4a2	0.00317402	0.139935	4077.38	4492.68
Tpp1	0.00181222	0.139346	4790.12	5275.86
Acadl	0.00682882	0.139141	2593.25	2855.82
Rnf157	0.0112962	0.138931	1683.71	1853.91
C1s1	0.0174631	0.138828	1248.85	1375
Slc12a6	0.0217884	0.138408	1165.71	1283.09
Dnajc13	0.0158256	0.138158	3173.69	3492.65
Ngfrap1	0.00568828	0.137932	5044.29	5550.36
Mybbp1a	0.00498219	0.137863	3011.63	3313.62
2900097C17Rik	0.00346494	0.137688	3766.68	4143.88
Map3k1	0.030119	0.137683	1188.42	1307.43
Rai14	0.00263427	0.137669	4262.79	4689.61
Sp1	0.00866081	0.137435	3595.33	3954.68
Mgat3	0.00416855	0.137407	2447.14	2691.67
Mcm3	0.000432048	0.137227	9541.96	10494.1
Lrrk1	0.0333006	0.137183	1329.17	1461.77
Kdm2a	0.00199384	0.136919	5333.24	5864.19
Vat1	0.00765598	0.136728	10438.3	11475.9
Elmsan1	0.0426854	0.136522	1256.28	1380.97
Rnf214	0.0400537	0.136475	956.725	1051.65
Ncoa3	0.0134281	0.136291	1573.99	1729.93
Ticam1	0.033706	0.136055	1011.13	1111.13
Arsa	0.0123262	0.135093	2104.27	2310.83
Esd	0.00197811	0.13474	3512.81	3856.7
Stac2	0.0130029	0.134725	2354.56	2585.04
Stmn1	0.00119195	0.134551	9164.74	10060.6
Tmem176b	0.0194111	0.134271	5651.79	6203.06
Fam134b	0.0164294	0.134112	1518.5	1666.43
Bin1	0.0163789	0.134008	1907.75	2093.44
Srxn1	0.0305008	0.133944	1112.17	1220.38
Mrpl39	0.0311393	0.133855	1138.39	1249.07
Sdc4	0.000461433	0.133602	8785.36	9637.81
Samd14	0.0294317	0.133374	1345.59	1475.92
Tulp4	0.0108261	0.133328	3807.89	4176.57
Myo18a	0.0137365	0.132954	1903.68	2087.46
Dab2	0.00222854	0.132762	3713.82	4071.8
Vps26a	0.00244771	0.132673	3161.42	3465.94
Bmpr1a	0.00802051	0.132452	2638.53	2892.24
Slc38a1	0.0264212	0.132249	1332.7	1460.65
Ltbp2	0.042899	0.131925	1133.52	1242.06
Trio	0.0260965	0.131762	2197.38	2407.52
Slc6a8	0.00644098	0.13158	3019.33	3307.65
Nktr	0.020125	0.131499	1802.92	1974.98
Plin3	0.0122777	0.131474	1850.92	2027.52
Tef	0.0134938	0.131276	1958.5	2145.07
Dtx4	0.0290959	0.131188	1313.3	1438.32
Dock1	0.0359341	0.130955	1295.24	1418.31
Lnp	0.0497242	0.130692	1243.7	1361.63
Tbc1d5	0.0345259	0.130422	1163.57	1273.66
Ddx1	0.00730249	0.130305	2903.33	3177.76
Rnf111	0.0314942	0.130118	1208.13	1322.15
Tulp3	0.0282073	0.130111	1255.79	1374.31
Plin2	0.00208513	0.129719	3863.83	4227.34
Slc9a5	0.036172	0.129653	1060.13	1159.81
Sptbn1	0.0120844	0.1291	8768.41	9589.23
Mllt6	0.0264546	0.129066	2018.59	2207.5
Ncapd2	0.00202341	0.12875	4272.11	4670.9
Tmem94	0.0169415	0.12873	1891.24	2067.75
Zfp384	0.0330528	0.128065	1318.99	1441.43
Mllt3	0.0220423	0.127979	1610.04	1759.39
Vegfb	0.0196698	0.127658	2716.58	2967.92
Colec12	0.0102147	0.127449	2620.13	2862.12
Tmem55a	0.0380712	0.127351	1117.61	1220.75
Grn	0.002653	0.126909	11066.4	12084
Agpat4	0.0428363	0.126587	1054.44	1151.14
Ppp6c	0.0441851	0.126583	1038.18	1133.38
Sulf2	0.0467995	0.126572	985.882	1076.28
Dennd5a	0.00435619	0.126507	3564.55	3891.23
Phf12	0.022331	0.12627	1931.3	2107.96
Nbr1	0.00941177	0.126042	2711.59	2959.15
Tspyl2	0.0225119	0.125972	1665.55	1817.52
Sbds	0.0428655	0.124862	1253.08	1366.37
Mkln1	0.0443518	0.124736	1309.36	1427.61
Cd99l2	0.0208358	0.124524	1982.62	2161.35
Samm50	0.0317628	0.124425	1362.61	1485.35
Acsf2	0.0290533	0.124279	1386.55	1511.29
Cyth3	0.0150933	0.12377	2255.89	2457.97
Tnpo2	0.00459602	0.123112	3521.53	3835.24
Npc2	0.00481024	0.12274	4785.71	5210.68
Cbx6	0.00380733	0.122522	5394.57	5872.72
Wasf2	0.0104198	0.122489	2589.97	2819.47
Spg11	0.0288541	0.122477	1465.19	1595.01
Eno2	0.0197924	0.122215	6954.88	7569.72
Plxna1	0.0247204	0.122172	2462.15	2679.74
Seh1l	0.00356856	0.122138	4599.64	5006.01
Tdp2	0.045425	0.121981	1509.26	1642.42
Dennd2a	0.0326177	0.121724	1696.26	1845.59
Stk3	0.0333536	0.121494	1596.1	1736.33
Bri3bp	0.0169867	0.121369	2461.42	2677.45
Mroh1	0.010939	0.121115	3330.99	3622.7
Akap2	0.0111239	0.12027	4069.26	4423.03
Sf3b2	0.000611951	0.120173	9716.29	10560.3
Slbp	0.0037843	0.11999	4969.66	5400.67
Ap2b1	0.00900102	0.119883	5322.99	5784.21
Prpf8	0.0208774	0.119585	7014.06	7620.23
Adcy6	0.0232905	0.119139	2721.08	2955.33
Enpp2	0.00912176	0.118936	4216.43	4578.77
Tcf4	0.0316396	0.118183	1924.39	2088.67
Ccdc34	0.0397299	0.118019	1777.88	1929.43
Mrc2	0.0318532	0.117908	1811.89	1966.19
Ccdc6	0.0174733	0.117781	2010.47	2181.49
Tbc1d1	0.0303495	0.116952	1900.06	2060.51
Tsc22d4	0.0458014	0.11667	2629.62	2851.11
Mxra8	0.0338955	0.116665	1840.66	1995.69
Rarg	0.0273666	0.116539	5388.91	5842.28
Nudt9	0.0369188	0.115765	1604.08	1738.1
Anxa7	0.0280458	0.115725	1716.88	1860.27
Neo1	0.014658	0.115612	4147.45	4493.49
Mdfic	0.0329673	0.115169	1929.48	2089.82
Dnm1	0.0333199	0.114939	2484.28	2690.3
Ubxn1	0.00725261	0.114526	4109.27	4448.77
Lrrc58	0.0404247	0.114447	2658.45	2877.93
Egln3	0.0404311	0.114251	1925.77	2084.48
Zmynd8	0.0163006	0.114176	2468.72	2672.03
Cfap20	0.0363935	0.113916	2139.73	2315.53
Babam1	0.0456169	0.113903	1659.03	1795.32
Cux1	0.0123278	0.113893	3122.62	3379.12
Mbtps1	0.0130586	0.113386	2825.33	3056.35
Atic	0.0233617	0.113305	2078.44	2248.26
Zwint	0.00732346	0.113259	3869.16	4185.15
Cog4	0.0326548	0.112968	2041.65	2207.94
Cadm1	0.0167415	0.112089	2601.75	2811.95
Bcr	0.0335871	0.111317	1817.55	1963.34
Kirrel	0.013977	0.111083	4388.92	4740.21
Golim4	0.0181875	0.110915	3097.64	3345.19
Slc48a1	0.0180568	0.11091	4019.5	4340.7
Tpm3	0.00605062	0.110708	10487.4	11323.8
Hnrnpf	0.00152439	0.110534	13883.4	14988.9
Cnn2	0.00651004	0.110429	4217.66	4553.17
Mapre2	0.0210178	0.110347	2584.94	2790.41
Zfp516	0.0408188	0.110025	2020.32	2180.43
Rlim	0.0275609	0.109918	2494.9	2692.41
Sgpl1	0.0180058	0.109809	2714.03	2928.67
Gdi1	0.0060155	0.10958	4864.8	5248.7
Srsf9	0.0467373	0.109235	2019.55	2178.4
Chd4	0.0139779	0.108323	8769.37	9453.16
Smc4	0.00871174	0.108268	9984.74	10762.9
Kdm3a	0.0182467	0.108003	5093.42	5489.36
Ugcg	0.0224665	0.107961	2569.98	2769.67
Ddx17	0.0176947	0.107908	7545.62	8131.65
Cstb	0.0433472	0.107788	3046.65	3283
Ftl1	0.0124523	0.10713	29088.5	31330.8
Tsc22d1	0.0086433	0.107007	5652.53	6087.73
Atp6v1a	0.0154972	0.106806	3344.8	3601.82
Foxk1	0.0496057	0.106232	1702.43	1832.52
Pgm2	0.00401578	0.105964	10438.8	11234.4
Trap1	0.0441415	0.105869	2053.03	2209.35
Cpne2	0.0458409	0.10573	2340.44	2518.41
Bhlhe40	0.0294126	0.105207	9071.52	9757.77
Rbm25	0.0393819	0.105018	2408.97	2590.87
Nono	0.00232438	0.103878	16550.7	17786.4
Mt1	0.018125	0.103174	13475.8	14474.8
Lix1l	0.0256514	0.102481	2736.17	2937.6
Kpnb1	0.00877976	0.102264	12502.8	13421.2
Snx2	0.0456187	0.101777	2193.29	2353.61
Slc29a1	0.0425662	0.101736	2819.42	3025.42
Stk38	0.0423329	0.101576	2205.09	2365.94
Psap	0.00440611	0.101401	38134.9	40911.6
Lhfp	0.0408604	0.100782	2442.13	2618.83
Msh2	0.0380068	0.100373	2733.3	2930.23
Vegfa	0.0340612	0.10029	8864.17	9502.29
Gbe1	0.049539	0.0982732	3739.75	4003.37
St13	0.0075754	0.0973039	9410.68	10067.3
Fam111a	0.0224966	0.0971335	7239.94	7744.17
Wac	0.0302312	0.0967166	3261.56	3487.71
Rock2	0.0414672	0.0966486	4852.62	5188.84
Angptl2	0.0277824	0.0964438	5583.29	5969.29
Atad2	0.0431805	0.095529	9189.75	9818.86
Hdac7	0.0312243	0.0955136	4232.5	4522.19
Sf3b3	0.0279918	0.0950862	5609.25	5991.41
Rbbp4	0.0139501	0.0930235	7193.77	7672.9
Nup205	0.0470707	0.0924002	4240.47	4520.95
Gdi2	0.0176572	0.0920941	11059.1	11788.1
Rad21	0.0170404	0.087922	15747.1	16736.7
Luc7l2	0.0493736	0.0877861	3651.18	3880.25
Sun2	0.0472091	0.0875472	3913.95	4158.82
Timp3	0.0336936	0.0873115	4885.91	5190.74
Scpep1	0.0459636	0.0867802	10404.8	11049.9
Stk24	0.0386591	0.0861702	4821.01	5117.73
Btg1	0.0466374	0.0854981	4250.94	4510.48
Myh9	0.0305915	0.0853821	27878.8	29578.5
Pcbp2	0.0388745	0.0851117	22919.6	24312.4
Ptrf	0.0475129	0.0849345	9916.21	10517.5
Lamp2	0.0182394	0.0840556	12232.6	12966.5
Paics	0.0187751	0.0836889	9696.78	10275.9
Cxcl12	0.026792	0.0831495	6623.62	7016.59
Arcn1	0.0401561	0.0830155	5640.99	5975.1
Hjurp	0.0402819	0.0802601	5418.35	5728.33
Map4	0.0333819	0.0801988	8642.15	9136.17
Mcm4	0.0255632	0.0801966	8647.8	9142.13
D17H6S56E-5	0.0432457	0.0801274	21729.3	22970.3
Col5a1	0.0320125	0.0780971	13303.4	14043.4
Cav1	0.0379134	0.0773928	9552.25	10078.7
Wbp5	0.049348	0.0756857	7282.64	7674.89
Pgk1	0.0424807	-0.0688748	83890	79979.1
Hk1	0.0367691	-0.0765786	16442.8	15592.7
Ran	0.0398921	-0.0791535	11500.7	10886.7
Rhoa	0.0339972	-0.0798102	13159.5	12451.3
Rps12	0.0293428	-0.0821047	11240.9	10619.1
Ywhaz	0.0250347	-0.0823982	18000.2	17000.9
Ube2d3	0.0287807	-0.0835357	7009.36	6615.03
Myo1c	0.0300868	-0.08399	8803.44	8305.56
Hsp90aa1	0.0335523	-0.0844345	21005.8	19811.7
Ube2d2a	0.0406038	-0.0853292	4673.71	4405.3
Tns1	0.0427684	-0.0853906	9608.44	9056.24
Sertad2	0.0480299	-0.0855108	3578.02	3372.11
Higd1a	0.0429788	-0.0856822	4685.97	4415.77
Pabpc1	0.0182765	-0.08582	54540.8	51391
Lasp1	0.040343	-0.0864015	7017.81	6609.86
Ybx3	0.0354179	-0.0864989	4811.18	4531.2
Lonp1	0.0237728	-0.0865662	16506.8	15545.5
Gnb2	0.0320512	-0.0868179	10284.8	9684.11
Ncam1	0.0332435	-0.0868614	4544.43	4278.9
Csde1	0.0293482	-0.0870287	9608.85	9046.35
Hmgb1	0.0170126	-0.0881498	10936.6	10288.4
Gars	0.0371612	-0.088192	7922.8	7452.98
Rtn4	0.0237034	-0.0887617	9481.92	8916.13
Rplp2	0.0299368	-0.088893	7968.41	7492.25
Rab5c	0.0448041	-0.0889732	4839.76	4550.3
Anp32e	0.0272248	-0.089636	5428.54	5101.52
Mprip	0.0147113	-0.0898675	10616.2	9975.1
Col4a2	0.0150006	-0.0899861	10205.8	9588.64
Tpm4	0.00689796	-0.0906441	23711	22267.1
Uso1	0.0469357	-0.0907036	2955.53	2775.44
Ergic1	0.0477926	-0.0913775	5224.73	4904.07
Rack1	0.010554	-0.0914647	22142.7	20782.4
Rpl19	0.011097	-0.0917368	17000.3	15953
Rpn1	0.0398956	-0.0918531	4396.1	4124.93
Akr1a1	0.0289622	-0.0918731	8011.11	7516.85
H2-K1	0.04303	-0.0919117	5728.79	5375.2
Eif2s2	0.0189631	-0.0922516	7924.68	7433.8
Slc25a3	0.0391333	-0.0923042	4105.14	3850.71
Srebf1	0.0441112	-0.0923453	4116.71	3861.46
Ube2l3	0.0241211	-0.0925578	6247.05	5858.85
Pfkm	0.0461245	-0.0926826	3916.72	3673.01
Actr1a	0.0315754	-0.0932666	4659.29	4367.61
Sbf1	0.0371867	-0.0934552	4792.82	4492.19
Slc25a4	0.031943	-0.0935576	6932.88	6497.56
Tmbim6	0.019507	-0.0941028	13917.1	13038.3
Plod3	0.0327033	-0.0942455	4108.72	3848.9
Eif4h	0.00804307	-0.0949596	9531.62	8924.44
Abcf1	0.0274131	-0.0949608	3771.13	3530.9
Calr	0.0062315	-0.0950186	14165.3	13262.4
Dnajc5	0.0252731	-0.0951595	5327.71	4987.63
Stip1	0.0254263	-0.095293	15062.4	14099.6
Eef1g	0.00473415	-0.0965723	16841.2	15750.8
Rps25	0.022427	-0.0972405	6253.81	5846.19
Gng5	0.0442126	-0.0981293	2328.55	2175.44
Hat1	0.0430237	-0.0983122	3755.64	3508.24
Hspa5	0.00669796	-0.0984916	13485	12595.1
Puf60	0.0398226	-0.0985617	5455.65	5095.38
Rala	0.041266	-0.0987744	2844.06	2655.85
Samhd1	0.0294209	-0.0989162	3270.2	3053.5
Pafah1b2	0.0283474	-0.0989183	3204.4	2992.06
Ghitm	0.0123096	-0.0991432	6996.42	6531.77
Cdc45	0.0432882	-0.0995302	3534.68	3299.05
Epha2	0.0214459	-0.0995975	3989.53	3723.4
Loxl2	0.0298001	-0.100126	3846.59	3588.68
Cyr61	0.0234647	-0.100377	4583.97	4275.88
Vapb	0.0310451	-0.100554	3228.19	3010.85
Pitpna	0.0227797	-0.100697	4978.82	4643.16
Plod2	0.009297	-0.10127	14508.3	13524.8
Rpl34	0.0442538	-0.10128	3254.32	3033.69
Tomm20	0.0400822	-0.101398	2373.49	2212.4
Mdh1	0.0336054	-0.101506	3274.3	3051.84
Nmt2	0.03165	-0.101844	2838.12	2644.67
Ttyh3	0.0369962	-0.101939	4768.24	4442.95
Tmem65	0.0297239	-0.10296	2718.51	2531.26
Dap3	0.0393102	-0.103089	2139.39	1991.85
Rpl32	0.0129967	-0.103151	10579.8	9849.77
Tceb1	0.0440088	-0.103296	2107.49	1961.87
Scd2	0.00315581	-0.103525	52157	48545.4
Tuba1a	0.0216839	-0.103562	25431.7	23670.1
Chtop	0.0433944	-0.103578	2096.28	1951.06
Rpl27a	0.00455013	-0.104616	12991.3	12082.5
Arhgef40	0.0445935	-0.104684	2147.25	1996.96
Cstf2	0.0357842	-0.105055	4392.51	4084.03
Nploc4	0.0321322	-0.105239	2274.5	2114.49
Aifm1	0.0465623	-0.105973	1997.23	1855.78
Papss1	0.0216625	-0.106158	3918.62	3640.63
Dync1li2	0.0301903	-0.106321	2488.45	2311.66
Tapbp	0.0267567	-0.106457	7891.99	7330.6
Rpn2	0.00543856	-0.106668	8967.71	8328.59
Cdc42	0.00477828	-0.10774	10310.1	9568.2
Espl1	0.0393621	-0.107806	2878.42	2671.17
Eif6	0.0487011	-0.108026	2835.78	2631.2
Tacc3	0.0155817	-0.108128	3240.93	3006.91
S100a6	0.0236472	-0.108212	11311.5	10494.1
Zfand3	0.0276658	-0.108685	3066.16	2843.66
Rpl5	0.00858061	-0.108774	24525.9	22744.7
Tomm70a	0.029663	-0.108922	2667.47	2473.5
Snrpb	0.014746	-0.109015	3425.21	3175.93
Arpc5	0.0365774	-0.109117	2746.88	2546.78
Arl2bp	0.0329865	-0.109119	2519.63	2336.08
Pttg1ip	0.00608005	-0.109178	5290.54	4904.95
Pik3r2	0.0267204	-0.109353	4155.6	3852.26
Tox4	0.049823	-0.109376	1650.5	1529.99
Galnt1	0.0338887	-0.109879	2539.86	2353.6
Abce1	0.0232524	-0.110195	4261.69	3948.3
Glud1	0.0104336	-0.110916	3719.72	3444.46
Nsun2	0.0129801	-0.110924	3397.72	3146.27
Srebf2	0.0104013	-0.111077	14122.5	13075.9
Sri	0.0408106	-0.111338	1879.34	1739.76
Plk1	0.0421865	-0.111353	2332.1	2158.87
Vdac3	0.00974255	-0.11146	4018.9	3720.1
Rbck1	0.0437804	-0.111593	1930.89	1787.16
Tnc	0.0292567	-0.111622	3598.21	3330.31
Ddx19a	0.0173363	-0.111809	3108.6	2876.78
Rraga	0.0375713	-0.111826	1772.97	1640.73
Actg1	0.00181621	-0.111884	33322.3	30835.7
Zdhhc5	0.0125851	-0.111889	3596.6	3328.2
H3f3b	0.00216541	-0.111943	17733.1	16409.1
Nadk	0.0236201	-0.112118	2643.98	2446.29
Fkbp1a	0.0115816	-0.112147	7771.22	7190.01
Srsf3	0.0277172	-0.112389	2817.93	2606.74
Psmd5	0.0391679	-0.113067	2152.05	1989.83
Wbp11	0.0295065	-0.113103	3204.35	2962.73
Fau	0.0364988	-0.11324	13381.9	12371.7
Zbtb18	0.0420874	-0.113353	1587.04	1467.12
Me2	0.00575736	-0.11347	7987.23	7383.09
Rela	0.0137426	-0.113798	5795.51	5355.93
Pitpnb	0.013779	-0.113826	3435.92	3175.25
Rbpj	0.00249615	-0.1139	16762.7	15490.1
Cox7a2	0.0392822	-0.113937	1751.08	1618.1
Ttll12	0.0108505	-0.114265	3441.46	3179.41
Eif4g2	0.00922749	-0.114548	10215	9435.31
Ppib	0.0377975	-0.11497	4893.71	4518.86
Rps15a	0.0148228	-0.115182	4465.06	4122.43
Aars	0.00241444	-0.115257	15370.1	14189.9
Hmga1-rs1	0.0342982	-0.115503	35458.6	32730.4
Ppp3cb	0.017221	-0.115537	2756.75	2544.59
Unc119b	0.0174345	-0.115616	2785.15	2570.66
Pdlim7	0.0200619	-0.115644	2871.94	2650.72
Klhdc3	0.0420793	-0.115649	2394.07	2209.64
Mdh2	0.00699549	-0.115669	7573.85	6990.31
Atf4	0.024107	-0.11567	13894.4	12823.9
Etv4	0.0469461	-0.115929	1708.25	1576.35
Strip1	0.0248059	-0.115959	2375.5	2192.04
Cep55	0.0177342	-0.116354	2328.61	2148.18
Otud4	0.0479049	-0.116515	4603.43	4246.26
Cited2	0.0480538	-0.116568	2984.64	2752.97
Eif5	0.00510917	-0.116929	4556.09	4201.4
Cct2	0.00427961	-0.117259	5360.38	4941.94
Rps14	0.0234721	-0.117701	8454.68	7792.3
Slc7a5	0.0168519	-0.117744	3632.41	3347.73
Pdk3	0.0128264	-0.117842	4142.78	3817.84
Arf4	0.00472496	-0.118361	5096.08	4694.68
Pdhb	0.0423391	-0.118751	1516.78	1396.93
Dazap2	0.00703115	-0.118888	6411.35	5904.19
Myl12a	0.00144126	-0.11889	15374.9	14158.7
Adpgk	0.0490055	-0.119039	1233.53	1135.84
Nek1	0.0374685	-0.119244	2148.06	1977.65
Prmt5	0.0287503	-0.119367	1654.81	1523.4
Atl2	0.0382165	-0.119816	1726.96	1589.33
Ier3	0.00534503	-0.11996	10368.3	9541.01
Rap1a	0.0472924	-0.120035	1922.11	1768.66
Gng12	0.0067015	-0.120115	3531.61	3249.49
Hmgn1	0.00686246	-0.120123	7430.58	6836.94
Pank3	0.0400855	-0.120281	4054.28	3729.98
Gstp1	0.0122059	-0.120485	6704.42	6167.25
Cmpk1	0.0393125	-0.120568	1567.17	1441.52
Aacs	0.0329762	-0.120683	1883.5	1732.36
Tspan9	0.010948	-0.120778	3404.08	3130.7
Zyx	0.00887092	-0.12079	9577.47	8808.25
Gmfb	0.032962	-0.120918	1662.61	1528.94
Arpp19	0.0211928	-0.120985	2079.61	1912.32
Hsd17b12	0.00761723	-0.121034	3537.1	3252.46
Cox5b	0.0143162	-0.121042	3175.86	2920.28
Tnfrsf9	0.017816	-0.121201	3327.76	3059.62
Uba3	0.0134248	-0.121652	4025.77	3700.23
Sh3bp4	0.0219938	-0.122015	1802	1655.87
H2-T22	0.0134908	-0.122303	2510.24	2306.21
Kif18b	0.0229597	-0.122743	2378.5	2184.51
Rps19	0.00345136	-0.122981	5083.09	4667.74
Sdpr	0.0414347	-0.123151	1538.36	1412.49
Mkl1	0.0354863	-0.123283	3170.74	2911.05
Ttc39c	0.0287954	-0.123427	1985.48	1822.68
Dnaaf5	0.0333869	-0.123775	1666.23	1529.23
Dld	0.0202397	-0.123877	2139.22	1963.2
Itpripl2	0.0256006	-0.124141	3074.59	2821.09
Plagl2	0.0459347	-0.124195	1211.33	1111.42
Lypla1	0.0282358	-0.12445	1802.27	1653.31
Ostf1	0.00846834	-0.124483	2943.27	2699.96
E2f4	0.0227291	-0.125077	4156.62	3811.44
Hint1	0.00685456	-0.125407	3162.25	2898.98
Adipor1	0.00618381	-0.125665	5409.49	4958.24
Filip1l	0.00610918	-0.126047	3889.43	3564.03
Senp5	0.0433526	-0.126076	1589.58	1456.57
Ipo11	0.0412232	-0.126293	1420.85	1301.75
Eftud2	0.00441453	-0.126506	3577.14	3276.83
Cx3cl1	0.0070594	-0.126582	3926.91	3597.04
Glis2	0.0159137	-0.126595	2153.13	1972.25
Vdac1	0.000919343	-0.1267	11837.6	10842.3
Timp1	0.00775497	-0.126878	2897.22	2653.31
Nras	0.00957253	-0.127581	2465.57	2256.89
Rnf10	0.00264238	-0.127957	5179.34	4739.75
Sugt1	0.0466554	-0.128283	1252.26	1145.71
Kif5b	0.0080288	-0.128389	3705.43	3389.92
Arf5	0.027565	-0.128432	1898.62	1736.91
Rps21	0.00476484	-0.128452	4045.71	3701.07
Pfn1	0.0223913	-0.128552	19464.8	17805.4
Srp14	0.0277719	-0.129034	1697.83	1552.57
Smurf2	0.0222452	-0.12918	2031.38	1857.4
Eif4g1	0.00056749	-0.129185	12907.6	11802.1
Sccpdh	0.0272072	-0.129235	1532.91	1401.57
Cyp51	0.0164494	-0.12942	2032.84	1858.42
Dlk1	0.0301537	-0.129561	1697.34	1551.56
Cpox	0.0192504	-0.129645	1685.97	1541.07
Timm23	0.0290475	-0.129714	1279.96	1169.9
Mtx2	0.038061	-0.129836	1296.44	1184.87
Strap	0.0088222	-0.129886	3378.67	3087.78
Drosha	0.00682486	-0.129926	2479.57	2266.02
Gtse1	0.0284762	-0.130637	1265.03	1155.51
Nadk2	0.00805213	-0.130685	4249.54	3881.52
Zfp365	0.0311949	-0.130687	1352.13	1235.03
Trmt2a	0.0309176	-0.131172	1210.93	1105.69
Rheb	0.0197158	-0.131215	2113.87	1930.1
Zdhhc3	0.0269085	-0.13123	1408.46	1286
Txn2	0.0196462	-0.131392	2107.12	1923.69
Cdkn2aipnl	0.0258981	-0.131425	1559.29	1423.52
Mthfd2	0.00524666	-0.131468	2831.42	2584.81
Nes	0.00670784	-0.131634	8227.35	7509.9
Fads2	0.0102328	-0.131673	4243.03	3872.92
Papola	0.00269336	-0.131753	3766.84	3438.08
Srp9	0.0466862	-0.132025	1096.47	1000.59
Twist2	0.0431533	-0.132168	1340.52	1223.17
Rcan3	0.0324597	-0.132349	1422.83	1298.11
Rnf4	0.00259592	-0.132664	3362.47	3067.06
Timm8a1	0.0430174	-0.132712	1146.59	1045.82
Strn4	0.0362056	-0.133073	1979.2	1804.81
Acat2	0.00351727	-0.133229	4461.09	4067.57
Acsl4	0.00412062	-0.133293	4210.73	3839.13
Reep5	0.00417012	-0.1333	3210.61	2927.25
Gna12	0.0226037	-0.133407	1547.69	1411
Psmb5	0.0499649	-0.133813	1289.35	1175.14
Hnrnpd	0.0020035	-0.133876	5039.59	4592.98
Qdpr	0.0195415	-0.134057	1978.16	1802.63
Tspo	0.00346859	-0.134384	3405.71	3102.8
Arpc3	0.00695269	-0.134401	2668.93	2431.52
Slmo2	0.0273872	-0.134414	1740.22	1585.41
Ndrg3	0.0188433	-0.134491	2564.91	2336.61
Atxn7l3b	0.013545	-0.134658	1657.74	1510.01
Dgcr2	0.00744858	-0.134701	2308.94	2103.11
Zc3h12a	0.0474392	-0.134944	942.01	857.893
Psmc1	0.024647	-0.134982	1874.17	1706.77
Apol9b	0.0235118	-0.135037	1445.82	1316.63
Fdft1	0.00915288	-0.135131	3431.73	3124.89
Atp5j	0.0123406	-0.135499	1852.07	1686.04
Slc7a11	0.0388352	-0.135528	1176.97	1071.43
Agpat1	0.0185415	-0.13567	3021.93	2750.7
Btbd1	0.0218341	-0.135757	1386.7	1262.17
Dnm2	0.00230101	-0.136074	3910.87	3558.86
Nr2f6	0.0406141	-0.136247	1344.53	1223.37
Atxn1l	0.0074343	-0.136543	2266.41	2061.75
Cars	0.00245272	-0.136705	3431.49	3121.26
Ahcyl2	0.0405941	-0.136955	986.752	897.389
Rap1b	0.00597425	-0.137248	2690.3	2446.16
Cd2ap	0.00872593	-0.137261	3570.92	3246.84
Impdh1	0.0134722	-0.137595	2014.91	1831.62
Tubb4b	0.000327702	-0.137872	7444.74	6766.22
Cyc1	0.0156881	-0.1388	2706.85	2458.56
Tars	0.00368289	-0.138847	4211.28	3824.87
Bag1	0.0124828	-0.138974	1942.16	1763.8
Vkorc1l1	0.0192	-0.139869	1435.97	1303.29
Luzp1	0.0194047	-0.140073	1990.31	1806.15
Setd8	0.00841524	-0.140086	3931.7	3567.88
Dynll1	0.0077056	-0.140196	4526.05	4106.92
Gtf3c2	0.00549746	-0.140415	2048.43	1858.45
Myl6	0.00495309	-0.140433	7153.32	6489.83
Wwc2	0.00426005	-0.140507	2552.13	2315.29
Col4a1	0.000118718	-0.140544	14633.6	13275.2
Atp13a3	0.00808584	-0.140842	4615.55	4186.26
Traf4	0.0213154	-0.140876	1451.42	1316.39
Parp12	0.036448	-0.140922	1094.03	992.22
Mmd	0.00116495	-0.141158	3929.36	3563.11
Zfp706	0.00168303	-0.141191	3371.8	3057.45
Traf6	0.0385131	-0.141324	890.243	807.172
Hif1an	0.0370659	-0.141338	988.461	896.215
Rps27a	0.0013668	-0.141518	5673.71	5143.58
Usp4	0.00585242	-0.141734	2420.6	2194.11
Piga	0.0210104	-0.142068	1524.41	1381.45
Fam149a	0.0482371	-0.14235	933.707	845.978
Rab21	0.0494774	-0.142623	973.112	881.514
Mfsd14a	0.0220636	-0.142699	1276.74	1156.5
Usp14	0.0027381	-0.143249	2478.89	2244.58
Eif5a	0.00155955	-0.143438	18404.3	16662.5
Elovl1	0.0295476	-0.143686	1463.81	1325.04
Mmp9	0.007557	-0.143919	2063.22	1867.33
Arpc1b	0.000828536	-0.144059	8423.03	7622.58
Polr2f	0.0495227	-0.14406	908.391	822.065
Hspa14	0.00508261	-0.144314	1993.61	1803.84
Atxn7l3	0.0270926	-0.14453	1259.17	1139.14
Hspa4l	0.00143934	-0.144539	4311.94	3900.87
Mak16	0.0471679	-0.144696	803.71	727.012
Ndufa11	0.038899	-0.144907	870.014	786.873
Mob4	0.026871	-0.145298	1108.23	1002.05
Fhl2	0.0231618	-0.145349	1259.09	1138.42
Cog6	0.0441656	-0.145655	796.312	719.841
Ap1s1	0.00226795	-0.145664	3436.79	3106.73
Oaz2	0.00394378	-0.145669	2399.47	2169.02
Tiam2	0.0483608	-0.145871	788.064	712.279
Gosr2	0.00327721	-0.145929	2290.49	2070.14
Abhd17c	0.0216409	-0.146306	1109.17	1002.2
Cotl1	0.0113532	-0.146907	2854.45	2578.1
Ajuba	0.0202157	-0.146962	1231.6	1112.32
Snrnp40	0.0153014	-0.147021	1256.75	1134.99
Kctd11	0.00469017	-0.147049	1957.06	1767.41
Gpaa1	0.0354022	-0.14722	1266.31	1143.47
Etnk1	0.00853754	-0.147353	2667.05	2408.1
Taf2	0.0101869	-0.147363	1438.11	1298.46
Wipi2	0.00362763	-0.147692	2282.01	2059.95
Laptm4b	0.00259588	-0.147848	2364.49	2134.18
Med14	0.00822035	-0.148212	2574.31	2322.97
Abhd17b	0.0427551	-0.148297	923.047	832.879
Ier2	0.0484186	-0.148395	984.063	887.874
Ehd1	0.00159085	-0.148419	6012.35	5424.57
Mink1	0.000377278	-0.148481	4371.57	3944.02
Hmga1	0.00218326	-0.148808	3767.3	3398.09
Gsn	0.000149684	-0.149014	10221.9	9218.8
Cdk6	0.0186537	-0.149035	2133.56	1924.16
Sh2b3	0.00283864	-0.149234	2457.75	2216.22
Actr1b	0.000935121	-0.149242	3100.45	2795.75
Acss2	0.0473364	-0.149558	792.3	714.279
Rnf187	0.0039877	-0.149595	3637.39	3279.12
Fam126a	0.0195797	-0.149769	1587.25	1430.74
1810055G02Rik	0.00727301	-0.149923	1694.42	1527.18
Slc25a24	0.00240839	-0.150274	3401.71	3065.21
Ehd4	0.00569309	-0.150548	1894.81	1707.05
Hira	0.017653	-0.151232	1115.75	1004.72
Psat1	2.48168e-05	-0.151328	14121.6	12715.4
Rap2a	0.0280612	-0.151348	912.073	821.238
Cinp	0.0489167	-0.151583	719.352	647.605
Syde1	0.0025643	-0.151792	2163.82	1947.72
Rnf181	0.00393869	-0.151961	2094.89	1885.46
Prep	0.00158037	-0.152174	2848.14	2563.03
Shmt2	0.00169076	-0.152267	4373.5	3935.43
Eif4a3	0.00318517	-0.152286	2573.86	2316.02
Metrnl	0.0434884	-0.153441	723.43	650.438
Fam135a	0.0213765	-0.153735	1238.2	1113.04
G3bp2	0.00107912	-0.154097	4211.22	3784.6
Hbegf	0.0100579	-0.154316	1329.7	1194.81
Phb	0.00974885	-0.154564	2104.19	1890.41
Pgp	0.0382698	-0.154756	1793.84	1611.38
Ddah1	0.0010263	-0.155278	3221.83	2893.07
Traf7	0.000241987	-0.155346	3943.89	3541.29
Acot9	0.00376242	-0.155359	1975.68	1773.98
Adamts14	0.0354771	-0.155514	748.296	671.829
Cxcl1	0.0114364	-0.155751	2485.26	2230.93
Bahcc1	0.0248379	-0.155983	1245.35	1117.73
Psph	0.0168679	-0.156055	1396.8	1253.6
C1qtnf6	0.0197656	-0.156346	1077.61	966.932
Wdr36	0.00491517	-0.156615	1601.92	1437.12
Clptm1l	0.00961769	-0.156834	1470.97	1319.45
Cyb5b	0.000554035	-0.157257	4304.43	3859.9
Tmem33	0.0122687	-0.157393	1384.9	1241.76
Riok3	0.0133257	-0.157486	1472.28	1320.03
Rftn2	0.0118615	-0.157555	1294.14	1160.25
Pxdn	0.00246375	-0.158054	3163.81	2835.51
Tpd52l2	0.00323141	-0.158315	1941.09	1739.35
Tceb2	0.00199174	-0.158728	4374.91	3919.1
Hccs	0.029001	-0.158871	879.084	787.418
Ifitm3	0.00811367	-0.158883	3934.85	3524.52
Usp28	0.0222408	-0.158966	1039.21	930.783
Sparc	4.79664e-06	-0.159068	25327.5	22683.4
Wdr3	0.0417722	-0.15914	684.445	612.961
Snrpg	0.0375099	-0.159973	782.503	700.373
P4ha2	0.000217996	-0.160218	14039.9	12564.2
Btbd9	0.033167	-0.160522	834.251	746.405
Trib3	0.00464738	-0.161804	2934.73	2623.37
Bpgm	0.0166226	-0.161846	964.162	861.845
Adrm1	0.0152373	-0.162954	1835.39	1639.36
Mknk1	0.0327808	-0.163411	709.637	633.643
Fads3	6.1468e-05	-0.163477	5361.72	4787.32
Mapkapk2	0.000537769	-0.16348	2754.41	2459.33
Tsc22d3	0.0334882	-0.163679	732.956	654.344
Arid5a	0.0468961	-0.164624	732.03	653.088
Btaf1	0.0210035	-0.164687	1143.42	1020.07
Abtb2	0.0428791	-0.165209	779.147	694.843
Acly	8.97759e-05	-0.166084	7209.33	6425.37
Necap2	0.00416869	-0.166231	2163.59	1928.12
Ap1s2	0.00855664	-0.166421	1412.32	1258.44
Ccl2	0.00218954	-0.166732	2745.87	2446.18
Scoc	0.0110514	-0.167028	1427.16	1271.14
Actl6a	0.00950037	-0.167038	1324.49	1179.68
Foxk2	0.000384188	-0.16732	3170.5	2823.32
Gnpnat1	0.0301971	-0.167685	734.577	653.972
Vamp7	0.0475531	-0.167852	605.826	539.287
Tmed5	0.00969938	-0.168219	1424.83	1268.01
Atf6b	0.00851514	-0.168305	1373.16	1221.96
Lbr	0.000275765	-0.168368	3143.23	2797
Hsph1	0.00333197	-0.168976	2848.95	2534.07
Csrp2bp	0.0241774	-0.168991	751.087	668.065
Map2k1	3.48481e-05	-0.169196	4932.54	4386.7
Apba3	0.00615784	-0.169404	1430.73	1272.22
Styx	0.0190851	-0.169415	839.681	746.647
Plau	0.0225186	-0.169497	802.585	713.62
Kpna2	0.00043259	-0.169565	4539.7	4036.29
Lpcat3	0.00877202	-0.169979	1368	1215.96
Gna11	0.00204611	-0.170015	1822.74	1620.11
Vma21	0.00353964	-0.170175	2023.79	1798.61
Sort1	0.0334522	-0.170458	752.216	668.389
Itga6	0.0245451	-0.170559	814.38	723.575
Cdk2ap2	0.00859555	-0.170817	1707.93	1517.22
Recql4	0.0129533	-0.171048	915.372	813.031
Slc7a1	0.000303008	-0.171108	4872.4	4327.47
Fundc1	0.022596	-0.171366	821.295	729.311
Smg5	0.000482497	-0.171606	2850.13	2530.49
Bop1	0.0204894	-0.172187	812.231	720.852
Cdc34	0.0264634	-0.172576	832.538	738.675
Ulk2	0.0125726	-0.172599	906.098	803.928
Lrrc59	0.00042004	-0.172614	3158.93	2802.71
Slco4a1	0.0076995	-0.172752	1473.66	1307.36
Eif3b	3.60006e-05	-0.172885	6933.63	6150.59
Capn10	0.0396279	-0.173206	583.089	517.124
Lrch4	0.0131836	-0.173334	1209.41	1072.5
Gps1	0.00331153	-0.173416	2123.4	1882.9
Sod3	0.0133358	-0.173526	2349.85	2083.55
Fam220a	0.0185285	-0.173588	1164.97	1032.9
Tarbp2	0.04983	-0.173706	515.024	456.601
Snai2	0.0118028	-0.173753	935.829	829.643
Dtx2	0.0124593	-0.173853	1010.5	895.778
Tnfrsf23	0.00535434	-0.175358	1676.04	1484.21
Birc3	0.0468403	-0.177377	505.62	447.125
Kras	0.00147843	-0.17744	2473.63	2187.36
Usp16	0.0489649	-0.177742	459.961	406.645
Mier2	0.0118351	-0.178121	1130.18	998.912
Phgdh	9.27873e-06	-0.178131	7352.78	6498.73
Selk	0.015142	-0.178385	800.818	707.676
Casc4	0.00241931	-0.178561	1622.69	1433.78
Pxdc1	0.0201579	-0.178596	701.309	619.65
Ssx2ip	0.0037286	-0.179068	1451.85	1282.38
Tmem9b	0.035002	-0.17965	604.853	534.035
Chfr	0.0321303	-0.179915	669.68	591.163
Mrpl54	0.0225835	-0.180038	798.62	704.926
6030419C18Rik	0.0367182	-0.180133	542.619	478.927
Fundc2	0.00129842	-0.180247	1778.45	1569.58
Tdrd7	0.00669773	-0.180322	1079.8	952.932
Ldlr	0.000474446	-0.180984	3444.34	3038.26
Zfp326	0.0442977	-0.181664	617.139	544.122
Chchd2	0.000283711	-0.181754	3476.12	3064.65
Stard3nl	0.0462095	-0.18209	502.623	443.024
Cpd	0.00307461	-0.182108	4191.6	3694.54
Ube2f	0.0115829	-0.182454	930.835	820.254
Zfp598	0.000878136	-0.183941	3050.83	2685.63
Ccnd3	0.000143048	-0.184314	5802.52	5106.61
Orai2	0.0143739	-0.184493	752.09	661.808
Tsr1	0.0429644	-0.184622	529.581	465.968
Nsdhl	0.000730178	-0.184787	2871.65	2526.42
Ddx54	0.0063685	-0.184914	984.728	866.267
2310011J03Rik	0.0364921	-0.185804	540.271	474.984
Bud31	0.00165504	-0.186246	1375.89	1209.25
Icmt	0.000511852	-0.18673	1862.54	1636.42
Usp25	0.000401603	-0.186838	1889.34	1659.84
Sec61b	0.0321132	-0.18709	591.325	519.406
Fyco1	0.0180286	-0.187339	805.725	707.607
Cetn2	0.0102737	-0.187782	904.815	794.387
4833439L19Rik	0.000596285	-0.187796	1741.92	1529.31
Tmem97	0.00116217	-0.188288	2049.57	1798.8
Inafm2	0.0261696	-0.18885	579.997	508.834
Ccnf	0.000775752	-0.189273	1783.64	1564.34
Slc7a6	0.000715291	-0.189922	1637.79	1435.77
Trp53inp2	0.00383115	-0.190727	1161.2	1017.4
Usp46	0.0292227	-0.190988	545.109	477.518
Armc1	0.00575357	-0.19156	1022	894.92
Ctage5	0.00884144	-0.192452	943.019	825.252
B630005N14Rik	0.00497348	-0.192678	917.227	802.555
Cdsn	0.0359399	-0.192846	533.466	466.718
Vasp	0.00302629	-0.193754	1726.99	1509.95
Rpl36	0.000349629	-0.193823	3557.58	3110.34
Rps6ka3	0.000619669	-0.193857	2932.46	2563.75
Chac1	0.00213735	-0.193891	1913.27	1672.66
Ppp2r1b	0.00501905	-0.194046	1204.17	1052.62
Abhd13	0.0122302	-0.194153	794.989	694.888
Tmem126a	0.0442339	-0.19471	408.509	356.934
Nsmf	0.00874962	-0.194912	1062.08	927.865
Kif3b	0.000594855	-0.195478	1569.94	1371
Cse1l	4.8203e-05	-0.195593	4650.89	4061.22
Sdf2l1	0.0449129	-0.195599	515.485	450.126
Btrc	0.00742544	-0.195859	960.591	838.647
Atg9a	0.000156798	-0.195869	2251.03	1965.25
Rab12	0.0150937	-0.195991	648.32	565.966
Isg15	0.00711286	-0.196651	831.341	725.406
Cycs	0.00225596	-0.196891	1461.48	1275.04
Tex2	0.00441588	-0.196957	885.133	772.18
Sac3d1	0.049222	-0.197148	375.07	327.164
Arel1	0.0139688	-0.19747	637.055	555.562
Dcaf12	0.0002748	-0.197734	2262.26	1972.51
1810022K09Rik	0.0490384	-0.197782	420.966	367.036
Tor2a	0.0323679	-0.197892	506.986	442.002
Tagln	0.0367897	-0.198522	514.975	448.772
Gart	0.00274774	-0.19891	1001.52	872.537
Jdp2	0.0048258	-0.199128	1128.74	983.217
Oaz1	0.000145654	-0.199249	4021.9	3503.09
Prl2c3	0.0128371	-0.199249	670.229	583.772
Ubtd2	0.00825761	-0.199268	921.273	802.421
Fam188a	0.0469751	-0.199641	389.636	339.282
Maml1	0.000325867	-0.199981	1689.17	1470.53
Herpud2	0.000822552	-0.200729	1283.73	1116.99
Gde1	0.0150296	-0.200739	670.094	583.052
Fbxl5	0.000704115	-0.201088	1680.12	1461.53
Aars2	0.0403812	-0.201365	397.243	345.493
Cth	0.0271256	-0.201537	502.585	437.06
Uqcrq	0.000569394	-0.202381	1497.3	1301.33
Asf1b	0.000127549	-0.202731	2864.47	2488.95
Gpt2	0.000156829	-0.202836	2935.96	2550.88
Ptgs2	4.3002e-05	-0.202923	2739.13	2379.72
Spata2	0.00173479	-0.203857	1091.72	947.861
Dhcr24	9.64758e-05	-0.20386	3444.16	2990.31
Ppa1	0.00715547	-0.204295	807.128	700.557
Mfap3l	0.0431209	-0.205179	383.298	332.484
Hmgcs1	1.4307e-06	-0.205803	5974.84	5180.52
Tnfrsf12a	4.95442e-05	-0.205985	3041.26	2636.61
Cry1	0.0414047	-0.206092	432.483	374.912
Gss	0.0277655	-0.206172	433.723	375.966
Ccm2	0.00356054	-0.206189	1019.86	884.038
Rps6ka2	0.00305601	-0.20622	904.037	783.624
Kifc3	0.00094729	-0.206924	1403.95	1216.36
Tmem167	0.00671132	-0.207437	945.819	819.149
Mrps36	0.0145393	-0.208223	680.426	588.979
Igfbp7	0.000179616	-0.208502	5561.63	4813.23
Morf4l1b	0.00234816	-0.210106	993.403	858.771
Psmb3	0.00250191	-0.210203	1423.58	1230.56
Atp5e	0.0187127	-0.210233	516.294	446.283
Cbr2	0.0418662	-0.210664	369.315	319.139
Shank2	0.0416414	-0.210844	379.903	328.248
Nqo2	0.00732349	-0.211124	879.943	760.151
Psmd10	0.00572742	-0.211346	713.589	616.349
Mark3	0.000680248	-0.211929	1355.14	1170
S100a11	0.000152827	-0.212757	9602.64	8285.99
Mob3a	0.00528435	-0.213187	700.662	604.411
Cdipt	0.00598628	-0.213866	720.505	621.236
Jund	9.83607e-05	-0.214326	4569.17	3938.39
Gas2l1	0.00103488	-0.214599	1949.67	1680.2
Siah1b	0.0272272	-0.214798	479.975	413.579
Uba5	0.0433403	-0.214853	333.556	287.403
Sub1	0.000730707	-0.215001	1485.24	1279.6
Creb5	0.0110701	-0.215331	665.064	572.852
Slc25a32	0.0310193	-0.215624	395.429	340.533
Atox1	0.0296394	-0.216013	424.026	365.062
Desi2	0.00023618	-0.216469	1695.6	1459.35
Agfg2	0.000461699	-0.217027	1841.5	1584.31
Mesdc1	0.035333	-0.217359	439.35	377.902
Bloc1s2	0.0302396	-0.217736	400.409	344.317
Sdccag3	0.00316774	-0.217802	810.676	697.08
Sec14l1	1.83889e-05	-0.218553	3595.83	3090.35
Snx27	0.000118721	-0.219026	2369.6	2035.83
Nkiras2	0.0062493	-0.219854	656.878	564.03
Xpot	6.26977e-05	-0.220569	2170.63	1862.89
Wbscr22	0.0144369	-0.220616	494.689	424.542
Arl15	0.0400375	-0.220823	341.127	292.713
C330006A16Rik	7.51979e-05	-0.221482	1701.37	1459.24
Fam69a	0.00793206	-0.221764	637.273	546.472
Polr3d	0.0414874	-0.222293	307.977	263.999
Tppp3	0.0224506	-0.222769	458.461	392.864
Ino80c	0.00907332	-0.223011	540.787	463.333
Spryd3	3.64906e-05	-0.223201	2030.77	1739.69
Eif3j2	0.0031801	-0.223544	952.895	816.115
Fam171b	0.0283924	-0.224918	385.864	330.162
Cnot6	3.51983e-05	-0.226245	3567.65	3049.83
Lcmt1	0.0288872	-0.229912	344.115	293.422
Parp10	0.00215914	-0.229934	883.724	753.528
Ubl3	0.00744429	-0.230679	813.4	693.207
Hras	0.00280989	-0.230859	712.538	607.174
Phospho1	0.00213721	-0.232501	1485.68	1264.55
Cck	0.0160821	-0.232743	474.756	404.025
Msmo1	1.61604e-06	-0.233679	5034.29	4281.48
Mpv17l2	0.0447075	-0.23374	322.101	273.923
Slc25a25	0.0135489	-0.233742	473.691	402.839
Utp14b	0.0394094	-0.234823	309.884	263.336
Mina	0.01624	-0.235805	390.829	331.896
Stard10	0.037318	-0.236498	315.15	267.5
E2f2	0.00404062	-0.238074	636.957	540.061
Pkia	0.0134699	-0.238753	467.037	395.804
Srm	0.00156129	-0.238794	922.063	781.405
Srp54a	0.0424886	-0.238955	355.485	301.223
Pik3cb	0.000342684	-0.23932	1119.79	948.621
Gdf11	0.0451463	-0.239847	278.394	235.754
Coq7	0.0198848	-0.239864	368.664	312.194
Hsd17b7	0.000792957	-0.240301	1008.43	853.704
Ccnd1	7.86583e-06	-0.241122	4095	3464.73
Nipa2	0.00801951	-0.241585	497.526	420.815
Ict1	0.0206199	-0.241902	362.934	306.908
Ykt6	5.68069e-05	-0.242435	1401.16	1184.42
Rnd1	0.00334343	-0.242572	656.083	554.546
Idi1	6.82335e-07	-0.242641	4364.52	3688.88
Lss	3.01965e-05	-0.244535	2733.78	2307.55
Faim	0.0436355	-0.245548	272.944	230.227
Tpgs2	0.000854468	-0.245878	804.055	678.061
Shisa4	0.0209935	-0.246936	378.551	318.999
Coq10b	0.00492225	-0.247183	563.883	475.094
Lpin1	0.000151233	-0.249869	1347.48	1133.2
Atf3	0.0151127	-0.250023	370.561	311.599
Cep120	0.000703019	-0.250463	805.711	677.302
Rras2	0.000114367	-0.251796	1273.46	1069.51
Dusp8	0.00574449	-0.251955	471.707	396.12
Kat2b	0.000249662	-0.251962	1258.74	1057.03
Akr1b3	1.76257e-05	-0.252877	6032.6	5062.68
Spcs3	1.8156e-08	-0.253478	3588.78	3010.53
Dera	0.020445	-0.25467	325.087	272.481
Ccdc71l	0.0136463	-0.254969	347.03	290.813
Sqle	7.66767e-09	-0.257511	4542.9	3800.27
Clp1	0.0390747	-0.257695	234.622	196.244
Wars	4.23122e-05	-0.258463	1451.15	1213.13
Elp6	0.0280075	-0.259633	262.115	218.945
Gtf2f2	0.0270199	-0.261968	264.072	220.222
Nubp2	0.00845106	-0.264249	438.238	364.891
Col18a1	1.12284e-12	-0.265407	7373.49	6134.48
Wwc1	0.011275	-0.266986	373.445	310.353
Kpna1	6.41282e-05	-0.267358	1174.32	975.674
Fabp5	3.2057e-06	-0.268663	2553.81	2119.89
Btbd10	0.0033079	-0.271796	463.069	383.554
Ralgps1	0.0222736	-0.271985	269.974	223.587
Ube2w	5.76288e-05	-0.273385	1047.28	866.495
Ccl5	1.17199e-05	-0.273752	1606.17	1328.57
Tmem160	0.0236569	-0.27561	261.121	215.712
Rcan2	0.0110616	-0.277222	354.267	292.334
Gadd45g	0.0146251	-0.278726	366.921	302.46
Gm17296	0.028426	-0.279732	237.769	195.861
Ppp2r5b	1.48731e-05	-0.280558	1166.61	960.434
Ern1	0.00907951	-0.281162	425.428	350.097
Ppip5k2	0.000168268	-0.281278	944.69	777.349
Pyroxd1	0.0467709	-0.281524	184.062	151.432
Ercc3	3.45046e-05	-0.281968	1057.7	869.927
Hectd2	0.0214805	-0.28331	254.751	209.33
Zbed4	0.00293024	-0.283945	545.099	447.712
Tspan2	0.0244699	-0.284676	236.152	193.863
Tmem62	0.0334996	-0.286053	197.727	162.164
Vamp3	6.65557e-09	-0.287674	2662.8	2181.43
Dgat2	0.0104085	-0.287774	342.119	280.252
Spef1	0.0402877	-0.287939	192.703	157.838
Phex	0.00785155	-0.289079	353.9	289.641
Rrp9	0.0323195	-0.289966	198.662	162.49
Shkbp1	0.00872237	-0.290046	321.014	262.55
Fam3c	0.018285	-0.295616	230.21	187.558
Ddx31	0.0110527	-0.296229	298.108	242.773
Inip	0.00138797	-0.296906	456.337	371.457
Odc1	1.50835e-11	-0.297274	3580.91	2914.1
Polr2k	0.00622046	-0.298101	348.232	283.224
Rogdi	0.00749029	-0.298367	303.435	246.745
Eci1	0.00328718	-0.299635	425.444	345.656
Slc35b1	0.00511677	-0.299862	334.676	271.867
Ak4	0.00315821	-0.301748	403.92	327.688
Postn	4.12586e-05	-0.302114	937.933	760.723
Dhrs9	0.0288733	-0.303001	192.727	156.218
Ccne2	6.26239e-07	-0.303137	1597.55	1294.79
Hes1	0.0152479	-0.303835	237.762	192.61
Relt	0.0290751	-0.304485	182.103	147.455
Commd6	0.016851	-0.306305	217.93	176.242
AU022252	0.0350534	-0.307703	166.83	134.787
Reep3	3.02393e-09	-0.312886	2417.59	1946.23
Tmsb4x	1.04951e-11	-0.316202	5551.47	4458.84
Ankrd49	0.0213994	-0.319995	196.257	157.216
Rnd2	0.00673218	-0.321713	272.191	217.785
Dnaja4	0.0337815	-0.325854	161.007	128.455
Nt5dc1	0.00786957	-0.328064	244.42	194.706
Abi3	0.00485619	-0.329372	310.18	246.867
Ccnyl1	7.95479e-05	-0.331445	692.047	549.998
S100a3	0.02237	-0.333351	189.914	150.733
Gatsl2	0.000813259	-0.334283	654.06	518.787
Fam57a	0.00033142	-0.335316	464.175	367.91
Siglecg	0.00493009	-0.336622	288.999	228.857
Dgke	0.0395568	-0.338497	137.528	108.766
Lamc2	1.26318e-05	-0.343166	783.134	617.352
Dapp1	0.0371194	-0.344385	126.579	99.6993
Pi4k2b	1.50219e-08	-0.344597	1911.56	1505.4
Acsbg1	1.97314e-05	-0.349964	658.272	516.483
Ammecr1	0.000228888	-0.351451	583.96	457.705
Slc10a7	1.04936e-05	-0.355185	702.575	549.252
Socs1	0.00721409	-0.363622	208.493	162.043
Lnx1	0.0416919	-0.36699	101.044	78.3493
Mvd	1.37422e-05	-0.368516	757.897	587.051
Serinc5	0.000165859	-0.36893	472.317	365.742
Mettl7b	0.00231491	-0.374759	359.469	277.234
Klf2	0.00165453	-0.378612	275.469	211.884
Polr1e	0.00903827	-0.384587	181.559	139.074
Baalc	0.00709239	-0.390872	177.849	135.64
Them6	2.33695e-05	-0.391707	505.878	385.594
Neurl3	8.64931e-05	-0.392393	443.753	338.08
Pik3r3	0.000455665	-0.397228	373.083	283.288
Arf2	1.77113e-05	-0.400892	500.486	379.063
Klhl15	0.0172824	-0.404993	133.672	100.955
Sgk3	0.0376489	-0.410974	87.9131	66.1208
Mast1	0.0280888	-0.416894	101.823	76.269
Slc38a6	0.0363529	-0.421115	87.2443	65.1582
Atp2b4	0.00427608	-0.428582	171.486	127.413
Rhob	1.51127e-15	-0.437024	3254.06	2403.63
Dusp14	1.42996e-06	-0.454099	484.779	353.872
Plekhh1	0.0143665	-0.455072	100.831	73.5539
Ifit3b	0.013389	-0.458676	102.452	74.5495
Pacrg	0.0304252	-0.459332	73.6093	53.5377
Cd74	0.000414578	-0.459962	268.108	194.916
Gm12070	0.00268212	-0.460975	158.812	115.376
Rsc1a1	0.034413	-0.469739	81.9238	59.1568
Nr1d2	1.39673e-14	-0.472869	1534.57	1105.71
Serpinb2	0.0210713	-0.486436	78.8087	56.2526
Neto2	0.0247335	-0.513258	59.2773	41.532
Cxcl10	1.93897e-06	-0.514241	363.293	254.364
Tas1r2	0.048335	-0.515016	41.6907	29.1746
Fgl2	4.7844e-05	-0.516116	300.815	210.345
Hist1h2bc	0.0134665	-0.52437	82.6751	57.4809
Traf1	0.00158463	-0.525258	131.538	91.3969
Lgr6	0.0019772	-0.550696	112.888	77.0678
E2f5	6.32545e-07	-0.565041	318.501	215.286
Tm7sf2	0.000844505	-0.568368	126.8	85.5116
Opn3	0.0457542	-0.587535	30.5577	20.3355
Evi2b	0.0326752	-0.605198	2.00114	1.31551
Cxcl2	0.0141476	-0.605964	55.0093	36.1429
Cd164l2	0.0468964	-0.610289	2.40801	1.5774
1700006H21Rik	0.0306539	-0.61673	2.00213	1.30568
Gm13278	0.0357727	-0.617915	38.4289	25.0407
Rhox5	0.0462039	-0.626436	24.8475	16.0956
Glt8d2	0.00166076	-0.647684	94.5983	60.3825
Epm2a	0.0435832	-0.649537	21.5318	13.7262
Lrrc15	0.0027329	-0.650161	73.5807	46.8863
Hist1h3i	0.0350152	-0.658928	2.63911	1.67148
Scg5	0.0170187	-0.664307	36.0959	22.7762
Pdlim4	0.0499598	-0.692849	13.1483	8.13397
Gm14288	0.00976072	-0.707802	42.5222	26.0343
S1pr3	0.0292112	-0.711061	21.0686	12.8702
Tmem238	0.0415119	-0.723961	5.17921	3.13566
Prss22	0.0172215	-0.725745	27.3593	16.5437
C3ar1	0.0419923	-0.729579	5.79833	3.49686
Mmp10	0.000621992	-0.749609	71.7553	42.6775
Tas1r3	0.037058	-0.755815	7.30294	4.32489
Col22a1	0.0342936	-0.760593	6.06371	3.57913
Sorl1	0.0320501	-0.780711	9.25771	5.38873
Il6	0.0252496	-0.813488	9.31762	5.30177
A830082N09Rik	0.00624253	-0.923893	18.7221	9.86816
AY358078	0.00269208	-1.05631	5.6031	2.69432

## Sheet: siCrtl vs siU90926
List of genes whose expression levels are altered (p<0.05) in IEC cells treated with siCtrl vs siU90926
			Average Expression Level
Gene Symbol	Adjusted p value	Fold Change	siCtrl	siU90926
Pakap	0.000127767	1.22118	77.3275	180.279
Disp2	0.000177611	1.03784	20.6383	42.3735
Xdh	6.13062e-09	0.910705	95.1246	178.831
4632428C04Rik	0.0164235	0.864899	6.38828	11.6344
Gnrh1	0.0118192	0.857191	2.49377	4.51749
Aldh3a1	9.94232e-13	0.823555	213.543	377.92
Gm12191	0.0166333	0.821442	3.01815	5.33359
Ptchd2	0.0311247	0.776522	3.57322	6.12092
Lrguk	0.0340596	0.771253	5.54075	9.45668
Gnat2	0.0334211	0.768417	7.02742	11.9705
Pcdhgb4	3.89517e-05	0.752394	80.1147	134.96
Gm3776	0.0130344	0.75211	1.88546	3.17559
Serpinb9e	0.0384627	0.736888	7.86503	13.1077
Megf10	1.65688e-15	0.735761	415.098	691.253
Antxr1	0.0197117	0.72716	15.4366	25.5534
Gm7367	0.000762978	0.692797	80.1376	129.536
Apol6	0.0345457	0.661196	1.67903	2.65521
Ubxn11	0.0236394	0.636756	24.659	38.3406
Plxdc1	2.30316e-08	0.632327	216.22	335.154
Lta	0.0410289	0.628002	1.71707	2.65359
B3galt1	0.0133642	0.618111	35.2257	54.0667
Gfra1	0.000342525	0.615117	87.9142	134.657
Igfbp3	0.0192231	0.602981	31.8455	48.3686
Dlx4	0.0465464	0.597522	20.2662	30.6651
Cnnm2	0.000841545	0.594998	79.8958	120.68
Gm13157	0.0216963	0.58145	32.4186	48.5096
Ugt1a6a	2.17097e-09	0.573159	317.536	472.423
Adam12	1.00553e-06	0.554532	214.676	315.292
Ass1	7.24723e-09	0.539453	335.315	487.355
Hgd	0.0484692	0.537769	1.08888	1.58075
G530011O06Rik	3.20775e-05	0.534218	179.242	259.57
C1rb	0.0178264	0.530541	46.5839	67.2891
Gbp4	0.0120393	0.524192	54.5119	78.3951
Gm2022	9.53582e-05	0.504058	182.214	258.415
F2r	2.35786e-32	0.496792	2941.34	4150.45
Hmga2	2.55562e-19	0.492654	3172.46	4463.75
Isoc2a	0.0304032	0.484481	45.1091	63.1114
Prelp	0.000897318	0.478065	137.671	191.759
Msh5	0.0323853	0.469034	51.1078	70.7425
Gm3604	0.0494496	0.464291	41.1254	56.7381
Map3k6	0.00651104	0.460203	94.1634	129.544
Dnajc30	3.9643e-05	0.460151	249.739	343.562
Top1mt	2.18811e-05	0.457607	266.946	366.587
Slc2a9	0.012904	0.4563	74.5787	102.323
Pcdhb22	0.0305051	0.451891	55.0105	75.2451
Mylk	8.39699e-05	0.447785	234.085	319.279
Maml3	0.00113106	0.44521	165.799	225.738
Pnpla7	0.00132552	0.439911	151.825	205.954
Rsph3b	0.0292944	0.439757	85.9058	116.521
Il1rl1	4.98452e-07	0.438788	502.764	681.479
Rpl37rt	0.0444476	0.435013	64.1638	86.7445
2310009A05Rik	0.0246257	0.433585	74.983	101.271
Slc16a2	0.00143467	0.432921	159.463	215.269
Gm5662	1.9955e-06	0.432154	407.105	549.285
Taldo1	6.22303e-12	0.431477	1001.87	1351.14
Smim8	0.0119006	0.429408	90.0922	121.325
Fuca2	2.10839e-05	0.426792	313.884	421.936
Acta2	1.3534e-07	0.426709	504.872	678.63
Slc14a1	0.0275551	0.424864	82.3557	110.558
Peli2	0.000158113	0.420671	242.927	325.17
Ctxn1	1.80504e-13	0.416385	1368.16	1825.92
Gm14403	0.00307352	0.415048	148.121	197.496
Abca1	4.93113e-05	0.408921	315.561	418.967
Fkrp	0.00708342	0.406805	123.561	163.81
Oscp1	0.000352726	0.406528	251.224	332.996
Trmt12	0.0324739	0.398998	81.1858	107.051
Ei24	4.76469e-09	0.397339	772.313	1017.2
Cebpd	1.31966e-07	0.396691	628.16	826.963
Bmp4	0.0149868	0.395621	101.953	134.121
Jrk	0.0102763	0.393333	137.281	180.308
Arhgap6	0.0165358	0.39191	103.962	136.412
Gnpda1	0.00241562	0.39071	180.897	237.163
Frrs1	7.92909e-05	0.386973	327.052	427.669
Serpinb9b	0.00238874	0.386004	214.505	280.308
Map3k5	0.00151408	0.382866	201.059	262.167
Ppm1e	0.00087406	0.381799	227.907	296.955
Galnt7	1.83704e-07	0.381664	622.353	810.828
Fmnl1	0.00539067	0.380055	168.677	219.515
Zfp808	8.1518e-05	0.376664	453.183	588.383
Fkbp14	0.00377372	0.376201	178.879	232.171
Thtpa	0.00398092	0.368359	181.164	233.861
Tifa	0.0256317	0.368275	100.579	129.828
Serpinb1a	0.00832032	0.367014	143.982	185.691
Trmt44	0.0125148	0.365133	145.429	187.312
Nynrin	0.000682768	0.363584	261.997	337.09
Plekho2	1.81047e-09	0.361571	1266.62	1627.38
Zfp934	0.00597272	0.360814	178.178	228.808
Zfp7	2.1212e-05	0.359423	479.17	614.734
Sox12	7.55087e-12	0.358876	2083.87	2672.41
Ccl7	0.0300494	0.355142	585.566	749.004
Gpatch4	0.00365487	0.354592	229.637	293.62
Dync2li1	6.33742e-06	0.354575	571.616	730.873
Ctso	0.0261636	0.353595	123.492	157.79
Nexn	0.00622283	0.351776	235.069	299.978
Ak3	6.08746e-12	0.348283	1699.65	2163.74
Hoxa2	0.00536675	0.34808	187.381	238.51
Cep112	0.00948839	0.346041	163.532	207.86
Mmp16	0.00833445	0.345678	168.459	214.069
Zcchc3	0.014038	0.345074	144.608	183.683
Pls3	2.45808e-18	0.345025	4590.93	5831.28
Ildr2	0.00126797	0.344914	295.823	375.717
Dnajb5	0.00496382	0.341528	200.623	254.21
Acsl6	0.00425729	0.341513	211.275	267.703
Angptl4	0.0133459	0.34108	218.582	276.879
Sepn1	1.35708e-12	0.340449	1959.19	2480.63
Zscan29	0.00605669	0.338163	198.956	251.51
Ogdhl	0.0353992	0.336709	107.137	135.3
Gm14432	0.0144663	0.336374	150.551	190.083
Nav2	0.00144701	0.33572	427.378	539.354
Slit2	3.46916e-13	0.333546	2329.1	2934.92
Gbp2	0.00195845	0.331791	298.151	375.245
Hspb6	1.71928e-05	0.33136	985.103	1239.46
Slc25a16	0.00337547	0.32876	259.636	326.085
Plpp3	0.00184665	0.328231	275.527	345.916
Adck1	0.00370159	0.327819	249.705	313.409
Cped1	0.0397738	0.327336	108.09	135.62
Klf12	0.0201679	0.325765	155.86	195.344
Hoxa5	0.00738022	0.324303	210.899	264.058
Cald1	6.95489e-19	0.324214	11486.7	14381.2
Gbp2b	0.00904141	0.323705	221.24	276.89
Mrpl22	0.00476453	0.32262	362.475	453.312
Cmtm3	5.83226e-08	0.322378	1248.88	1561.58
Siae	0.00393548	0.321506	245.981	307.387
Ank1	0.0345015	0.321097	128.707	160.791
1110008L16Rik	0.0482589	0.3202	102.768	128.306
1810011O10Rik	0.000828959	0.318146	361.048	450.129
Gltscr1	7.43678e-05	0.31771	556.651	693.782
Asic1	0.0296723	0.315714	134.277	167.124
Nasp	1.43751e-09	0.314068	1928.09	2397.02
Gtf3c6	0.00584172	0.312986	234.386	291.173
Spop	4.1958e-09	0.312715	1995.35	2478.31
Entpd7	0.00590401	0.31182	243.671	302.462
Rida	0.00293059	0.30992	305.323	378.49
Calhm2	0.0453605	0.309086	119.034	147.474
Ubxn8	0.0368519	0.308326	168.97	209.231
Adgrl2	0.0156393	0.30727	197.593	244.494
Hoxd9	0.031331	0.306223	170.832	211.228
Cep83	0.00102018	0.30618	405.455	501.317
Hoxb7	0.00214359	0.305743	315.564	390.055
Bend3	0.0459144	0.304583	159.664	197.195
Cdk14	7.17919e-07	0.303743	1309.83	1616.78
Gstm2	0.00656872	0.303061	271.584	335.069
Gm14296	0.00554711	0.302925	285.1	351.712
Wdr41	0.0029083	0.302726	296.996	366.336
Zfp629	0.0253857	0.302538	170.749	210.587
Cp	1.64618e-10	0.301838	4756.67	5863.61
Myo1b	2.28276e-08	0.30158	1605.69	1979
Mrfap1	1.94431e-11	0.301569	7074.12	8718.74
Sardh	7.08262e-05	0.301362	619.595	763.531
Ung	0.000745746	0.299413	448.551	552.007
Hspd1	6.08063e-12	0.298279	10130.1	12456.7
2210418O10Rik	0.00958716	0.298234	246.953	303.663
Snhg4	0.0112614	0.296897	247.386	303.913
Smarcc2	3.25321e-11	0.295898	3577.96	4392.48
Ccdc122	0.0148511	0.293843	226.774	278.003
Dbf4	3.99417e-08	0.291511	2004.5	2453.36
Tlr4	0.01453	0.291464	237.677	290.888
Gm6710	0.00333201	0.290772	368.964	451.352
Gas1	3.87311e-06	0.289232	1556.43	1901.94
Rnf41	0.0009238	0.288588	477.388	583.102
Tapbpl	0.0416854	0.288361	149.137	182.134
Prrx1	5.4646e-12	0.288243	4556.94	5564.72
Etf1	3.13694e-08	0.287467	3233.2	3946.11
Zfp322a	0.00835673	0.287365	279.729	341.384
Fam122a	0.0141486	0.287246	275.641	336.367
Eldr	0.0475363	0.286059	162.483	198.116
Tshz1	6.34056e-08	0.285399	1713.87	2088.78
C1rl	0.0397418	0.283809	159.726	194.451
Chst14	4.23845e-05	0.28195	835.018	1015.25
Mfn1	5.04739e-05	0.281732	809.123	983.612
Gm2016	0.0172896	0.281312	220.043	267.418
Cd248	5.58779e-07	0.28074	2033.42	2470.24
Manba	0.00051825	0.279684	552.197	670.328
Pacrgl	0.0453958	0.27862	168.427	204.308
Ak5	0.00364805	0.278327	431.065	522.79
Gtf2h3	0.0015146	0.278302	505.962	613.613
Scarb2	4.66972e-07	0.277806	1501.65	1820.52
Sema5a	1.36411e-08	0.27773	2747.82	3331.14
Gm4070	0.00695759	0.277366	332.787	403.331
Ranbp1	1.09225e-06	0.276883	4898.17	5934.49
Wdr1	1.22906e-10	0.275514	6666.98	8069.88
Pnp	0.000233095	0.274865	733.335	887.248
Phactr1	0.0217265	0.274019	224.334	271.258
Acadl	1.04515e-08	0.27401	2573.58	3111.88
Cnbd2	0.0152477	0.273992	244.875	296.091
6720489N17Rik	0.0389353	0.27248	206.176	249.036
Gxylt1	9.1854e-06	0.272418	1143.6	1381.28
Zfp512b	0.0108961	0.272299	327.561	395.606
Nphp1	5.6063e-05	0.272151	832.981	1005.91
Mmp14	1.18588e-08	0.271789	2570.37	3103.22
Snrpb2	0.000139712	0.270846	795.525	959.814
Kcnab1	0.0152388	0.269961	280.411	338.112
Gm14325	0.00124989	0.269349	626.49	755.086
Dffa	0.0228768	0.268488	217.375	261.838
Tpm3	6.91241e-10	0.267445	10680.7	12856.1
Steap3	3.12078e-06	0.267141	1249.56	1503.74
Fgf7	8.19908e-06	0.265888	1796.59	2160.17
Mybbp1a	3.36537e-06	0.263697	3586.1	4305.3
Txnip	0.0181888	0.263118	324.238	389.109
Snrpd1	6.54381e-06	0.26244	1949.27	2338.16
Prr14l	0.000167704	0.262119	752.392	902.297
Masp1	0.0202555	0.261713	284.117	340.629
Klhdc4	0.0211599	0.261499	276.499	331.446
Msrb3	0.00681617	0.261199	401.798	481.545
Ganab	1.07487e-13	0.260362	8637.96	10346.4
Osmr	0.00213078	0.260278	491.503	588.677
Trps1	0.00328212	0.259531	439.103	525.645
Krcc1	0.000392897	0.25902	804.105	962.244
Gm14322	0.0204661	0.258948	284.996	341.027
Tmco1	0.000458031	0.258885	741.161	886.839
Ddx56	0.00045739	0.258266	717.011	857.574
Emx2	0.030814	0.258016	209.702	250.769
Tenm3	8.01915e-05	0.257799	1486.35	1777.16
Tmem128	0.00527448	0.256641	444.518	531.062
Zfp62	0.000772936	0.253788	723.23	862.332
Invs	0.0107534	0.253256	328.724	391.804
Wbp1l	0.000146551	0.251514	1364.4	1624.26
Bmper	0.0300323	0.251426	276.726	329.41
Clint1	1.83722e-06	0.250973	1949.99	2320.5
Phf14	0.00127858	0.250728	638.38	759.55
Osr1	0.0323464	0.250525	247.211	294.092
Rab2a	4.80192e-09	0.250083	3950.83	4698.63
Letmd1	0.00118863	0.249992	594.592	707.09
Etohi1	0.0446666	0.249697	287.474	341.794
Zmat2	0.000128828	0.249291	1016.99	1208.81
Eme1	0.0196025	0.24911	333.832	396.75
Hoxc10	0.0443189	0.247898	212.405	252.226
Clspn	0.000251556	0.24749	1273.35	1511.64
Rin2	0.00449333	0.247054	533.588	633.252
Athl1	0.0194099	0.246891	358.298	425.174
Rbmx	0.0020298	0.246599	582.99	691.663
Rab32	0.00167697	0.246554	691.804	820.736
Mmp2	4.73708e-06	0.246352	2010.36	2384.7
Pik3r1	0.00136104	0.245964	633.999	751.85
Otulin	0.0049088	0.245778	477.61	566.318
Crabp1	2.70536e-05	0.245309	3416.44	4049.67
9930021J03Rik	6.27784e-05	0.245299	1614.62	1913.88
Gyg	0.00445667	0.245243	539.88	639.916
Snx19	0.00709011	0.244734	393.325	466.041
Prim1	3.22507e-05	0.244392	1265.79	1499.45
Zfp462	0.00461784	0.244356	527.937	625.375
Gm8615	0.00136999	0.244258	677.401	802.371
Tgfbi	0.000331752	0.244159	934.395	1106.7
Serpinb9	0.0182314	0.243027	334.023	395.307
Pcdh18	8.27024e-05	0.242664	1155.43	1367.08
Phtf1	7.55361e-05	0.242495	1097.34	1298.19
Il1r1	2.54299e-05	0.241362	1254.45	1482.89
Ccne1	0.0303267	0.241101	296.964	350.98
Zkscan1	0.00219244	0.240895	588.542	695.495
Cnpy2	0.0024922	0.240761	541.842	640.249
Vwa5a	0.000126143	0.240384	1047	1236.83
Ddx1	7.01905e-08	0.239784	3008.67	3552.68
Dynlt3	1.54092e-05	0.239089	2924.47	3451.59
Ppp2r1a	2.09272e-11	0.238277	7397.96	8726.5
Rabl2	0.00701077	0.237807	423.779	499.72
Vsig10	0.0227829	0.237541	310.828	366.461
Olfml3	2.02535e-05	0.237104	1302.85	1535.58
Ssbp1	0.00278063	0.236456	623.068	734.033
P2rx4	0.000450902	0.236405	908.183	1069.89
Gm14326	0.0276306	0.236153	311.797	367.249
Cmtm4	8.37532e-09	0.235977	4087.19	4813.5
Mrpl50	0.00325262	0.235883	530.501	624.733
Nrbf2	0.0143533	0.235739	372.441	438.553
Srd5a3	0.00516545	0.235118	511.962	602.581
Ngly1	0.0435029	0.234397	258.751	304.398
Pigs	1.40359e-05	0.23374	1689.15	1986.24
Psmd7	7.89918e-06	0.233502	2986.55	3511.24
St3gal2	1.93336e-07	0.232911	2907.81	3417.28
Mpdz	4.00109e-06	0.232733	2121.66	2493.08
Fnta	0.000249624	0.231913	1014.89	1191.87
Aplp2	2.18657e-09	0.231777	6659	7819.54
Zfp960	0.0341031	0.231424	348.962	409.679
Socs5	6.78712e-05	0.231315	1668.03	1958.11
Pbdc1	2.12123e-06	0.230837	1955.54	2294.86
Zfp946	0.023258	0.230692	463.73	544.14
Chmp1b	0.0131838	0.230499	388.99	456.379
Gpr149	1.26166e-06	0.230447	3062.62	3593.06
Cntln	0.000241047	0.230102	1051.9	1233.8
Marcks	2.22588e-06	0.229783	2512.81	2946.67
Ctnnbl1	0.00181181	0.229624	651.161	763.505
Spon2	0.0117585	0.229498	465.657	545.949
Il6ra	0.0426372	0.229471	277.371	325.191
Dkc1	0.00174279	0.228127	960.998	1125.63
Cep128	0.0133583	0.227952	382.008	447.397
Tmem181a	0.0118494	0.227673	446.036	522.283
Zbtb12	0.00187956	0.227368	728.471	852.819
Ifit2	0.00213461	0.22721	871.084	1019.66
Magi1	0.00762918	0.22591	480.445	561.887
Thbs2	2.8485e-09	0.225655	15507.7	18133.3
Cdc14b	0.0109107	0.225177	441.024	515.522
Fbxo22	0.00622222	0.22488	498.015	582.02
Gm4944	0.0192255	0.224846	400.912	468.527
Abcb7	0.000911639	0.224824	883.831	1032.88
Ubtf	0.000128079	0.224115	1505.88	1758.96
4632415L05Rik	0.0278672	0.22294	397.665	464.118
Arf1	9.40832e-11	0.222198	8894.23	10375.2
Armcx4	0.00434664	0.222175	847.593	988.709
Ly6a	0.0219055	0.221964	360.771	420.774
Tmem176b	1.92517e-06	0.221787	6526.22	7610.73
Nat10	0.00794153	0.221566	515.983	601.636
Ttc33	0.0213145	0.22145	354.481	413.291
Pros1	0.00032867	0.221343	1076.72	1255.25
Cd34	6.64357e-12	0.22126	33326	38849.9
Gpr153	0.0154574	0.221068	427.121	497.85
Pwwp2a	0.00410892	0.220826	626.329	729.923
Fhl3	3.7855e-05	0.219992	2157.32	2512.69
Casd1	0.0425061	0.219852	283.876	330.606
Ddhd2	0.00286991	0.219664	690.649	804.235
Capn6	2.97345e-07	0.218506	3619.6	4211.5
Hspb8	0.000382536	0.218478	1191.23	1386
Dnajc10	4.02771e-06	0.217779	3655.46	4251.08
Immp1l	0.0397885	0.217565	287.864	334.719
Prkaa1	1.53807e-05	0.217251	2152.36	2502.15
Dscc1	0.0248813	0.217159	347.534	403.988
Plin2	1.24342e-05	0.217143	3825.72	4447.13
Snx5	3.34777e-06	0.216585	2317.41	2692.78
Foxp4	2.87185e-06	0.216578	2749.84	3195.25
Ankrd52	0.000293107	0.216339	1608.04	1868.19
Sephs2	0.0180615	0.216245	441.105	512.435
Ttc27	0.0146275	0.216205	447.292	519.608
Snx17	0.00109762	0.216057	1318.01	1530.94
Fam120c	0.0240948	0.215643	352.137	408.909
Hoxd8	0.0102787	0.215512	485.714	563.971
Cpped1	0.0024523	0.214993	764.555	887.417
Ntn1	5.26014e-07	0.214915	3494.28	4055.59
Ston1	0.00040386	0.21417	1272.71	1476.38
Frk	0.0271662	0.213642	379.716	440.323
Hand2	0.00113503	0.213028	893.421	1035.58
Ergic2	0.000370836	0.212709	1185.53	1373.86
Bmi1	0.00150003	0.212492	858.292	994.493
Obfc1	0.00328709	0.211631	737.727	854.285
Man2a1	0.000171521	0.211542	1492.76	1728.51
Ube3b	5.06209e-06	0.211518	3103.16	3593.16
Smarcd1	0.00304938	0.211157	937.756	1085.56
Vcan	0.00133574	0.210866	1556.63	1801.62
Actr2	2.93119e-06	0.209769	3567.39	4125.7
C1ra	0.000238729	0.209531	1448.69	1675.14
Tgfbr3	0.00446951	0.209401	922.036	1066.07
Cacna2d1	0.0440901	0.208622	304.42	351.783
Pitrm1	2.84382e-06	0.208566	3359.79	3882.37
Acp2	0.00302777	0.208329	809.595	935.366
Rasa1	1.57102e-05	0.208146	3017.41	3485.72
Ptbp2	0.00439313	0.208104	673.979	778.56
Apobec3	0.016396	0.20631	498.077	574.649
Nqo1	0.00569846	0.206168	692.575	798.968
Mb21d1	0.0377841	0.206109	347.819	401.235
Flot1	5.63418e-05	0.206088	1741.01	2008.35
Fkbp3	0.0050809	0.206027	725.064	836.367
Pigk	0.00448573	0.205991	704.817	812.991
Pphln1	0.000503024	0.205951	1173.85	1353.98
Psg16	0.00734974	0.205789	639.866	737.968
Dnajc7	0.000446654	0.205777	1945.53	2243.8
Tiprl	0.000881026	0.205315	1147.04	1322.47
Stmn1	6.23815e-07	0.205134	9175.23	10577.1
Mesdc2	0.000949123	0.204831	1069.13	1232.23
Camk1	0.0045029	0.204683	842.874	971.356
Camk2n2	0.0167407	0.204676	521.303	600.763
Cetn3	0.00298538	0.204562	788.706	908.854
Tstd3	0.0321858	0.204493	369.356	425.602
Tcf7	0.00993265	0.204303	632.635	728.877
Tmx3	0.000129579	0.203849	1855.64	2137.26
Rpf1	0.00913997	0.203159	645.216	742.784
Cxcl12	1.70864e-06	0.202539	4912.73	5653.19
Sfr1	1.07871e-05	0.202344	6980.44	8031.46
Alg2	0.0142528	0.202243	515.177	592.704
Arl14ep	0.00158281	0.202194	1043.91	1200.96
Mdn1	0.026547	0.201902	413.155	475.217
Nsg1	0.000170737	0.201864	2077.8	2389.85
Hist1h2ao	0.00477675	0.201319	1991.94	2290.23
Ap4m1	0.0350599	0.201086	393.272	452.091
Cep57l1	0.00958632	0.200836	600.372	690.046
0610010F05Rik	0.0295412	0.200723	408.174	469.104
Mmp19	0.031912	0.200631	478.553	549.953
Snap29	0.0161641	0.200525	559.997	643.502
Pon2	0.0086927	0.200465	611.318	702.447
Cacybp	0.000444108	0.200077	1654.29	1900.38
Bak1	0.000141997	0.199884	2698.69	3099.73
Ldb1	0.000152917	0.199849	2539.94	2917.32
Hnrnpf	6.71438e-09	0.199775	13349.3	15332
Lamtor1	0.000223667	0.199044	1937.01	2223.56
Prdx4	5.23133e-05	0.198918	2785.04	3196.77
Pald1	0.0196848	0.198489	467.488	536.441
Taf1d	0.00908784	0.198255	655.774	752.376
Pum3	0.00169044	0.198015	1160.75	1331.52
Mta3	0.00805758	0.197951	692.53	794.379
C230091D08Rik	0.0492044	0.197721	334.235	383.329
Rai14	1.13003e-06	0.197473	4187.26	4801.48
Ppp1cb	1.2018e-05	0.197423	4288.34	4917.22
Zfp830	0.0461833	0.196945	344.812	395.247
Ripk2	0.0090392	0.195892	682.63	781.906
Gnptab	0.0352072	0.195773	387.275	443.56
Rnase4	0.0284505	0.195666	618.102	707.883
Il10rb	0.00824686	0.195383	693.873	794.505
Atf5	0.000581056	0.195371	2396.63	2744.18
Slc38a1	0.000370991	0.193731	1461.89	1671.98
Timm44	0.00301176	0.193572	1081.77	1237.1
Parpbp	0.0418323	0.19322	393.55	449.951
Exoc7	0.000317124	0.193145	1549.06	1770.97
Ftsj3	0.0232323	0.192937	905.039	1034.54
Senp6	0.00145696	0.192729	1354.09	1547.62
Mfsd14b	0.00721002	0.192618	1170.31	1337.48
Cenph	0.026976	0.192586	478.802	547.179
Ndufs2	9.99092e-05	0.19251	3699.22	4227.28
Col5a2	2.30454e-07	0.19233	7259.56	8294.83
Serp1	0.000198203	0.192139	2012.13	2298.77
Zfp146	0.0477822	0.192014	357.068	407.899
Aebp1	6.93259e-08	0.191727	9623.14	10990.9
Cndp2	0.0272333	0.190954	463.16	528.706
Nfib	0.000328647	0.190882	3429	3914.07
Rnf157	0.000386889	0.190762	1716.07	1958.66
Casp12	0.0193565	0.190551	828.229	945.175
Trpc4ap	1.40823e-06	0.190173	4599.17	5247.19
Ncbp2	0.00602159	0.190168	931.61	1062.87
Taf3	0.00457253	0.190096	916.59	1045.68
Dab2	3.4345e-06	0.189873	3782.46	4314.51
Ndufs1	0.00012874	0.18985	2046.22	2334.01
3300005D01Rik	0.0101948	0.189736	703.449	802.322
Anxa1	1.2734e-05	0.189621	9876.04	11263.3
Rit1	0.0470656	0.189454	358.712	409.051
Bckdk	0.00263539	0.188133	1799.78	2050.47
Plxna1	0.000139615	0.188083	2490.96	2837.82
Mpzl1	0.00218794	0.187964	1053.81	1200.45
Hnrnpm	4.27909e-05	0.187907	4975.27	5667.38
Mpp6	0.0013673	0.187477	1463.95	1667.11
Rnf170	0.034104	0.187367	436.941	497.538
Acsl5	0.00122574	0.187318	1509.35	1718.61
Rfng	0.00428457	0.187311	920.215	1047.79
Anapc4	3.15489e-05	0.187306	2726.05	3103.98
Prss23	0.0254624	0.186951	579.245	659.386
D10Wsu102e	0.00950885	0.18691	777.765	885.348
Il18rap	0.00659258	0.186895	850.028	967.596
Epb41l3	9.4455e-06	0.18651	5974.85	6799.42
Abca2	0.000403059	0.186501	2221.36	2527.9
Fam20c	0.00507087	0.18616	1179.96	1342.47
Pomgnt1	0.0121982	0.185641	789.429	897.835
Rad17	0.0422446	0.185451	442.959	503.721
Ap3d1	0.00162314	0.185212	1302.18	1480.56
Cpt1a	0.000553938	0.184962	1711.83	1945.99
Gar1	0.0456279	0.184825	523.963	595.577
Vps13a	0.00153725	0.184611	1548.97	1760.42
Golim4	0.000408629	0.184594	2902.16	3298.29
Zfp260	0.0107283	0.184573	809.14	919.573
Ctc1	0.000635535	0.184154	2328.35	2645.36
Cwc15	0.000670804	0.183977	1777.43	2019.18
Nenf	0.0255214	0.183652	579.881	658.602
Sulf2	0.00919162	0.183255	907.743	1030.69
Xrcc5	0.0170531	0.182292	852.409	967.215
Prps1l3	0.0186943	0.182235	630.86	715.799
Sbds	0.00189586	0.182113	1270.62	1441.57
Pcdhgc3	1.18767e-05	0.181939	4216.49	4783.21
Pomk	0.0476582	0.181482	422.054	478.63
Atic	0.00222924	0.18145	2448.56	2776.73
Ube2d1	0.00777911	0.181197	876.444	993.734
Efnb2	0.000668362	0.181104	1642.85	1862.58
Hmgxb4	0.0104254	0.181027	902.633	1023.31
Nhp2	0.0488416	0.18102	573.716	650.413
Ndufb4	0.0120473	0.180998	697.459	790.686
Mrpl32	0.0361988	0.180389	518.487	587.545
Il7	0.0223289	0.179943	638.163	722.936
Dnajc13	0.000127672	0.179915	2975.21	3370.37
Cbx1	0.00687654	0.179904	983.571	1114.2
Tlk2	0.001852	0.179903	1522.42	1724.61
Mrps2	0.0161378	0.17964	713.081	807.637
Prpsap1	0.00772025	0.179508	1013.69	1148
Srr	0.0254031	0.1788	623.222	705.451
Tpp1	4.52753e-05	0.178742	4098.17	4638.7
Chaf1b	0.000808965	0.178732	1774.18	2008.18
Ick	0.0332215	0.178502	626.642	709.176
Bcl2	0.0391533	0.178458	501.57	567.614
Utp3	0.00197466	0.178414	1559.62	1764.93
Nrp1	0.0212881	0.178073	699.5	791.394
Pltp	0.0015437	0.177547	1336.84	1511.91
Bcl9	0.00959694	0.176676	830.02	938.153
Ikbkg	0.0244758	0.17627	659.642	745.367
Cstb	0.00203388	0.176132	3171.32	3583.12
Ube3a	0.0205746	0.176065	838.046	946.823
Dtna	0.01103	0.175989	1005.07	1135.47
Gja1	0.00104423	0.175821	1653.64	1867.96
Txlna	0.00484492	0.175774	1403.96	1585.87
Hdac1	0.00182652	0.17561	2700.41	3049.95
Fyttd1	0.00283244	0.175593	2625.06	2964.82
Efcab14	0.00905875	0.175411	860.157	971.364
Hmgn5	0.0249354	0.175124	736.991	832.108
Zcchc4	0.0443182	0.175054	490.949	554.284
Dst	0.000448027	0.174911	5150.24	5814.08
Thbs1	0.00128208	0.174835	1907.46	2153.2
Dhx9	0.000218075	0.174521	3869.63	4367.22
Smim10l1	0.00931517	0.174429	1083.65	1222.92
Emilin1	0.00349453	0.17422	1987.92	2243.08
Chsy1	0.0259972	0.174066	652.458	736.125
Map1a	0.000372562	0.17383	3175.15	3581.73
Hus1	0.0408077	0.173234	470.711	530.766
Psme1	0.00174634	0.173181	1555.94	1754.38
Zcchc24	2.92981e-05	0.173021	3397.49	3830.39
Adam19	0.0496118	0.172995	488.636	550.887
Ints6	0.0281495	0.172865	589.712	664.78
Uap1l1	0.000335162	0.172812	2104.83	2372.68
Dynlt1f	0.0293045	0.17253	868.462	978.786
Ankrd13b	0.00213591	0.172454	1306.62	1472.53
Elf2	0.000842321	0.172422	1721.59	1940.14
Chst2	0.0309718	0.172417	772.269	870.305
Csgalnact1	0.0336923	0.172344	537.655	605.877
Bcl3	0.00869263	0.171994	903.968	1018.42
Fndc3b	0.000689833	0.17191	2596.41	2924.98
Ppil4	0.0241301	0.171824	653.018	735.613
Hnrnpr	0.00281995	0.171008	2724.03	3066.84
Rhno1	0.0289082	0.17054	642.501	723.122
Stxbp5	0.0275752	0.169634	975.983	1097.76
Glrx3	0.00361083	0.169359	1469.83	1652.91
Cdkn2c	0.00388919	0.169331	1364.08	1533.96
Nmd3	0.0150186	0.168982	842.307	946.976
Chd4	1.40846e-05	0.168733	8702.7	9782.45
Ptpra	9.61818e-05	0.167897	3536.32	3972.77
Ltbp2	0.0119016	0.167726	1149.93	1291.7
Rnf214	0.0135554	0.167523	923.132	1036.8
Bace1	0.00285003	0.167216	1348.75	1514.49
Uchl5	0.0171023	0.167081	919.817	1032.76
Ctps	0.0013791	0.166783	1855.91	2083.36
Pex6	0.0178353	0.166531	825.773	926.812
Ttc7	0.0125454	0.166465	930.095	1043.85
Cntrl	0.0200711	0.166243	725.244	813.82
Gsto1	0.00779052	0.165745	2043.28	2292.04
Abi2	0.006198	0.165737	2021.69	2267.81
Fam32a	0.0156175	0.165598	964.049	1081.31
En1	0.0286828	0.165336	691.198	775.129
Cnn2	0.00086447	0.165132	3562.08	3994.05
Enpp5	0.00776914	0.165114	1835.49	2058.05
Hacd1	0.046333	0.165033	566.508	635.164
Tmem176a	0.00442445	0.164887	3040.94	3409.13
Wdr45	0.043052	0.164468	540.646	605.931
Ube2g1	0.00603156	0.16402	1632.77	1829.36
6430706D22Rik	0.0374693	0.163893	723.968	811.066
Zwint	9.196e-05	0.16377	3652.76	4091.86
2810474O19Rik	0.00342986	0.163687	2316.67	2595.01
Atad1	0.00530349	0.163502	1405.78	1574.47
Vcam1	0.000197306	0.163425	3726.82	4173.82
Rcc2	0.00275336	0.163167	4015.19	4495.98
Ptrh2	0.0266731	0.16287	733.524	821.188
Evc	0.000608614	0.162726	2315.95	2592.47
Brca2	0.012783	0.162467	1118.7	1252.04
Gdi2	1.57258e-05	0.162438	10567	11826.4
Ifi204	0.00656952	0.162014	1657.31	1854.28
Rbbp6	0.00575192	0.161977	1551.35	1735.68
Bbx	0.00358178	0.161911	1687.76	1888.21
Sdhb	0.00189767	0.161867	1706.7	1909.34
Skp1a	0.00189701	0.161465	2896.27	3239.25
Fgfr1	1.15074e-05	0.161151	6143.67	6869.72
Srxn1	0.0131797	0.160516	1052.14	1175.97
Sigmar1	0.0170346	0.16047	1122.87	1254.98
Phf12	0.00489642	0.159924	1815.56	2028.39
Exo1	0.0384105	0.159678	611.229	682.766
Csk	0.00464312	0.159135	2635.29	2942.61
Prkar2a	0.00420168	0.159092	1552.94	1733.99
Spp1	0.00203771	0.159013	19925.7	22247.5
Kitl	0.0166743	0.158582	1113.02	1242.34
Fam96b	0.0150913	0.158474	1535.01	1713.24
Psip1	5.17514e-05	0.157763	7427.91	8286.25
Serbp1	0.000392439	0.157564	11334.9	12642.9
Tra2b	0.00116887	0.157484	2872.54	3203.86
Psma4	0.0168592	0.157092	2057.47	2294.16
Gusb	0.0491788	0.156961	680.966	759.233
Tlk1	0.00407223	0.156843	1517.77	1692.08
Gpalpp1	0.0420049	0.156746	665.9	742.325
Vps25	0.0302769	0.156618	804.453	896.701
Npm1	2.84272e-05	0.156594	20984.1	23390
Rcn1	0.000236812	0.1564	3642.47	4059.54
Sfxn3	0.000889162	0.155867	2600.65	2897.36
Mrpl39	0.0102475	0.155847	1255.3	1398.5
Esf1	0.0261753	0.155756	1082.67	1206.1
Steap2	0.00147701	0.155724	3487.68	3885.21
Sgms1	0.00569798	0.155362	1565.97	1744.02
Snw1	0.00176592	0.155131	2056.65	2290.13
Vwa8	0.0285546	0.154977	865.174	963.288
Brip1os	0.00029552	0.154966	3343.78	3722.95
Gm14420	0.012735	0.154963	1201.85	1338.13
Pdcl	0.0448552	0.154812	633.391	705.139
Eif1a	0.0150915	0.154633	1415.82	1576
Pard3	0.0286307	0.154504	799.838	890.25
Kirrel	7.23302e-05	0.154342	4535.28	5047.38
Yaf2	0.0119344	0.154333	1234.73	1374.14
Sgcb	0.0499522	0.154206	599.895	667.568
Brk1	0.0035766	0.154077	1903.08	2117.58
Ddx10	0.0202298	0.154016	900.939	1002.44
Nono	2.55122e-05	0.153947	16744.8	18630.4
Apbb2	0.00245428	0.153734	2062.11	2293.98
Rnaset2a	0.0112881	0.153648	1355.52	1507.85
Angptl2	7.07013e-05	0.15361	4894.34	5444.21
Pla2g7	0.00828154	0.153211	1467.34	1631.74
Denr	0.0281607	0.153179	1479.31	1645.01
Rap2c	0.0195921	0.152838	925.128	1028.51
Ebna1bp2	0.0286458	0.152566	913.266	1015.14
Blmh	0.0180808	0.152518	926.749	1030.09
Stoml2	0.00817716	0.152508	1265.83	1406.97
Emp1	6.66225e-05	0.152468	12656.3	14067.1
Phf3	0.00371607	0.152254	3616.6	4019.14
Cldn12	0.00736253	0.151764	1510.05	1677.55
Gatad1	0.00604966	0.15143	1909.42	2120.74
Uck2	0.0102237	0.151354	2033.86	2258.83
Twsg1	0.000659986	0.151353	3078.51	3419.03
Zmynd8	0.00110007	0.151206	2560.54	2843.47
Tmem184c	0.0395523	0.150794	768.691	853.386
Ppt1	0.00309273	0.150569	1817.7	2017.66
Gabarapl1	0.012726	0.150545	1128.6	1252.73
Dzip3	0.0160508	0.149774	1372.19	1522.3
Pbxip1	0.0326431	0.149499	758.68	841.515
B3galnt1	0.0315339	0.149488	814.063	902.939
Wdr77	0.033909	0.149458	1051.58	1166.36
Bclaf1	0.00395555	0.149365	2322.91	2576.29
Ncoa3	0.00712819	0.149288	1517.83	1683.31
Ehd2	0.00916288	0.149129	2438.96	2704.56
Ifi202b	0.00305131	0.149071	3124.01	3464.08
Man1a2	0.00966417	0.14903	1272.74	1411.25
Apex1	0.00969579	0.148993	1308.95	1451.35
Snrpf	0.0273979	0.148948	1164.94	1291.64
Ywhah	0.000688407	0.1489	4758.74	5276.13
Rnd3	0.0398117	0.148663	852.971	945.554
Clip3	0.000757216	0.14844	3403.02	3771.81
Wbp5	0.00102358	0.148021	6989.26	7744.43
Mrpl13	0.0157413	0.147834	1612	1785.94
Chrdl1	0.00803824	0.147817	1412.6	1565.01
Srsf1	0.016868	0.147617	3736.76	4139.35
Anp32b	0.000411578	0.147487	7161.39	7932.24
Dnajb4	0.0344542	0.147376	846.825	937.904
Hdac2	0.00111401	0.146933	2727.84	3020.3
Notch2	0.00964746	0.146413	2327.98	2576.64
Nsrp1	0.0202827	0.146257	1117.95	1237.23
Fam49b	0.00454852	0.146046	2092.78	2315.73
Cpsf2	0.013401	0.146012	1225.68	1356.23
Cav1	0.000259529	0.146003	9845.42	10894
Acat1	0.00236554	0.145963	2719.31	3008.83
Pprc1	0.0154627	0.145625	1788.83	1978.82
Skap2	0.0360994	0.145525	814.698	901.164
Fosl1	0.0100231	0.145403	3001.08	3319.32
Cd276	0.0083248	0.145127	1555.91	1720.56
Ppp1r9b	0.0101908	0.145094	1750.22	1935.4
Trap1	0.00202695	0.145016	2614.12	2890.54
Ubxn1	0.000944535	0.144743	4279.26	4730.86
Xrcc6	0.0106746	0.144466	1729.32	1911.46
Orc6	0.00861092	0.144124	1538.64	1700.29
Adss	0.0114417	0.14408	2028.32	2241.34
Manea	0.0411371	0.143858	874.997	966.746
Cxcl5	0.0340642	0.143174	1974.51	2180.52
Tsc22d1	0.00345128	0.142988	5270.8	5819.97
Nolc1	0.0363256	0.142824	1979.26	2185.23
Pcmtd2	0.0312237	0.142054	931.322	1027.69
Srp54c	0.0447916	0.141659	997.662	1100.59
Hnrnpa2b1	0.00432419	0.141313	11412.2	12586.6
Spcs2	0.00846918	0.141285	1750.69	1930.82
Eif2a	0.0210486	0.141047	1809.74	1995.61
Hexa	0.00229014	0.141038	2417.54	2665.81
Rcbtb1	0.0430758	0.14044	865.355	953.831
Naa10	0.0331844	0.140201	935.353	1030.81
Usf2	0.00760135	0.139933	1676.14	1846.86
Cnpy4	0.029389	0.139827	1063.03	1171.22
Tcf3	0.00101074	0.139814	4463.63	4917.87
2700060E02Rik	0.00766274	0.139683	2003.26	2206.92
Tfdp1	0.00218805	0.139622	4175.39	4599.67
Nutf2-ps1	0.0101655	0.139581	3014.43	3320.66
Efemp2	0.00238229	0.139014	4383.53	4826.94
Fam134b	0.0260835	0.138709	1439.46	1584.73
Sh3d19	0.0244923	0.138708	1201.78	1323.06
Smc1a	0.000308867	0.138699	7073.83	7787.66
Ptpn11	0.000405585	0.138567	4711.23	5186.17
Arsb	0.012129	0.138155	2344.53	2580.15
Gins4	0.0318896	0.138141	1241.06	1365.76
Lhfp	0.00630803	0.138138	2241.56	2466.8
Gnl2	0.0359982	0.137847	1102.82	1213.39
Nop14	0.035768	0.137832	1118.7	1230.85
Nsmce4a	0.040769	0.137785	1011.28	1112.63
Sart1	0.00432872	0.137584	2390.42	2629.61
Exosc2	0.0449936	0.137075	874.415	961.57
Ccdc6	0.00976031	0.136871	1977.02	2173.77
Parp1	0.00165036	0.136773	2871	3156.5
2900097C17Rik	0.00122298	0.136696	3802.06	4179.93
Ift74	0.0192975	0.1366	1481.49	1628.62
Chd8	0.0109555	0.136343	2026.46	2227.32
Pmp22	0.0110564	0.136252	1603.9	1762.76
Armc10	0.0321486	0.136116	1002.95	1102.19
St13	0.000304104	0.135973	9086.04	9984.04
Cul1	0.0110646	0.135924	2221.13	2440.57
Glb1	0.0143126	0.135556	1429.83	1570.69
Ralbp1	0.00544198	0.135508	2162.45	2375.41
Ppat	0.0419583	0.135365	1474.93	1620.02
Mdfic	0.00676502	0.135231	1991.98	2187.73
Ap1g1	0.00147909	0.135221	3134.15	3442.12
Ctcf	0.0062001	0.135179	2215.39	2433.01
Prkg2	0.00633911	0.13488	3080.74	3382.66
Errfi1	0.0266844	0.13422	2460.52	2700.42
Colec12	0.00374746	0.134213	2416.55	2652.15
Dlg5	0.0111291	0.1341	1746.73	1916.88
Rrm2	0.00721456	0.133729	2407.08	2640.87
Smarce1	0.00854951	0.133384	1886.54	2069.28
Cdc123	0.0294876	0.133155	1218.75	1336.59
Smc6	0.00229587	0.132968	3395.92	3723.79
Bmpr2	0.00842015	0.132866	2764.2	3030.86
Uqcrb	0.0167945	0.132819	2034.55	2230.75
BC004004	0.0340136	0.132781	1011.53	1109.05
Tm9sf1	0.0281664	0.1321	1222.77	1340.02
Fam21	0.0236785	0.132022	1342.37	1471.01
Ssr3	0.00119134	0.131696	10422.6	11418.8
Nav1	0.0192067	0.131568	1418.27	1553.69
Ggta1	0.0242794	0.131566	1271.39	1392.79
Vat1	0.00014984	0.131492	10312.2	11296.2
Psmc2	0.0112996	0.1312	2385.26	2612.34
Slc20a2	0.0253072	0.131113	1493.98	1636.12
Hmgn2	0.000602813	0.130784	5899.92	6459.76
Gnai2	0.000563028	0.130483	16564.4	18132.4
Ppp2r2a	0.00890564	0.130384	2386.03	2611.71
Ylpm1	0.0303169	0.130231	1158.68	1268.14
C1qbp	0.0207535	0.130089	2731.26	2988.98
Grn	0.000498186	0.130011	9884.58	10816.7
Mbnl1	0.00161922	0.12999	3911.06	4279.82
Pip4k2b	0.0227009	0.129601	1367.2	1495.71
Tipin	0.0154172	0.12957	1576.68	1724.84
Taf15	0.0185468	0.129434	2253.05	2464.53
Adam17	0.0194897	0.129408	1882.26	2058.9
Kif3a	0.0230408	0.129402	1372.2	1500.97
Tpm1	0.00624497	0.12938	11054.4	12091.6
Etfdh	0.0331787	0.129362	1111.99	1216.31
Snapin	0.0314958	0.129166	1153.38	1261.4
Tulp4	0.0077678	0.129012	3552.09	3884.37
Rfc1	0.00386626	0.128927	3381.12	3697.19
Cadm1	0.00734964	0.128502	2470.89	2701.07
Mpp1	0.0382274	0.128333	1271.89	1390.21
Ncstn	0.013249	0.12803	2094.36	2288.72
Vps26a	0.00524316	0.127934	3184.77	3480.08
G6pdx	0.00607294	0.127645	4107.18	4487.13
Neo1	0.00391889	0.127398	3817.31	4169.73
Mrps9	0.0436572	0.127376	1026.45	1121.19
Eif5b	0.00504887	0.12722	5018.4	5481.03
Prkar2b	0.00846285	0.12719	5346.67	5839.44
Nap1l1	0.00153912	0.127132	9324.04	10183
Ralgds	0.0381632	0.126958	1458.46	1592.62
Mad1l1	0.0376427	0.126878	1201.51	1311.97
Khdrbs1	0.00436563	0.126835	5049.76	5513.81
Sms	0.0312884	0.126755	1562.77	1706.28
Casp3	0.00899973	0.126741	2390.71	2610.24
Ndufa12	0.0489792	0.126724	1224.15	1336.54
Ptrf	0.000944647	0.126511	10975.9	11981.8
Cep250	0.0471675	0.126406	1002.9	1094.74
Serpinb6a	0.0013144	0.126381	7380.4	8056.09
Eif4a1	0.0017078	0.126062	11450.7	12496.3
Lrpprc	0.020025	0.126037	1847.97	2016.68
Gns	0.0245331	0.125739	2256.93	2462.46
Myh10	0.00398633	0.125733	5691.79	6210.09
Rcn2	0.0114628	0.125651	2172.35	2370.03
Aida	0.0183996	0.12548	2445.06	2667.25
Mfsd1	0.0277654	0.125417	1714.95	1870.71
Luc7l3	0.0318768	0.125141	1572.78	1715.3
Pa2g4	0.0164443	0.125139	3230.97	3523.74
Polr2b	0.0050095	0.124788	3324.81	3625.2
Akap12	0.013224	0.12478	1863.68	2032.05
Tbx3	0.0477258	0.12465	1146.85	1250.35
Pds5b	0.00600672	0.124549	3241.53	3533.81
Cdk11b	0.0227133	0.124071	1597.88	1741.38
Nudt9	0.0193996	0.123068	1636.96	1782.73
Myo1e	0.0279134	0.122703	1750.82	1906.24
Gmps	0.0146204	0.122649	2195.76	2390.6
Zfp740	0.0195712	0.122337	3045.27	3314.77
Bmpr1a	0.0103286	0.122176	2623.1	2854.92
Arcn1	0.00332409	0.122171	5384.25	5860.07
Tuba1c	0.0102828	0.122102	14808.7	16116.6
Tceal8	0.0195562	0.122035	2308.65	2512.43
D5Ertd579e	0.0361919	0.122028	1540.2	1676.15
Nedd4	0.000619638	0.121945	25741.7	28012.1
Dnaja1	0.0198476	0.121751	4037.81	4393.36
Hnrnpu	0.00422168	0.121348	10061.8	10944.7
Ap2b1	0.00447169	0.120957	5180.35	5633.4
Twf1	0.0373739	0.120426	1837.64	1997.62
Ckap2	0.0194652	0.119458	1982.58	2153.73
Ap1m1	0.0189352	0.119244	2091.19	2271.38
Tyms	0.0301488	0.119065	1936.02	2102.58
Gaa	0.00280245	0.118798	4830.83	5245.46
Dcn	0.0287132	0.118773	1780.41	1933.19
Nfe2l2	0.0066942	0.118434	3134.06	3402.2
Atp6v1b2	0.032749	0.118319	1741.32	1890.15
Sf3b2	0.000491888	0.118194	10153.5	11020.4
Timp3	0.0101077	0.118173	3974.66	4313.94
Nrp2	0.00274941	0.118119	9627.59	10449
Slc48a1	0.00483864	0.118053	3791.16	4114.43
Eps8	0.0157699	0.117901	3358.85	3644.87
Sf3b3	0.00688228	0.117773	6284.73	6819.3
Parvb	0.00609233	0.117596	3129.49	3395.26
Pmpcb	0.0160908	0.116987	2044.64	2217.35
Dpm1-adnp	0.00860485	0.116925	2939.11	3187.23
Ppil2	0.0389262	0.116587	1438.4	1559.47
Cdh11	0.0382461	0.116473	1679.06	1820.24
Pdpn	0.016306	0.116222	3939.1	4269.56
Lgmn	0.0071987	0.115866	3135.68	3397.9
Rdx	0.00637932	0.115672	4413.15	4781.56
Ssr1	0.00704211	0.11567	4053.95	4392.37
Cyth3	0.0340565	0.115295	2179.99	2361.36
Rif1	0.0464594	0.115158	1840.18	1993.09
Samm50	0.0386602	0.114986	1535.5	1662.9
Slc25a12	0.0499337	0.114668	1442.19	1561.5
Mettl9	0.0237071	0.114655	2340.02	2533.58
Esd	0.0108231	0.114627	3232.9	3500.24
Bcl9l	0.0220079	0.114605	2737.14	2963.45
Col3a1	0.00526989	0.114569	8123.82	8795.27
Srsf9	0.032705	0.114479	1988.75	2152.98
Gstm1	0.0226472	0.114394	2258.07	2444.41
Slbp	0.0124141	0.114244	4632.18	5013.9
Cops2	0.0113516	0.114239	4244.68	4594.46
Pola2	0.0189793	0.113975	3392.33	3671.2
Olfm1	0.0391621	0.113953	1461.32	1581.42
Atp6ap2	0.01454	0.113875	2927.84	3168.31
Capns1	0.00809824	0.11347	5485.44	5934.3
Fstl1	0.000943721	0.112406	9491.64	10260.7
Cdca7	0.0490429	0.112203	1304.5	1410
Lox	0.0117396	0.111679	19764.8	21355.6
Anxa7	0.0289385	0.111667	1862.01	2011.86
Esyt2	0.0404922	0.111224	1550.42	1674.68
Hdgf	0.00426513	0.110929	10107.9	10915.8
Smc5	0.0199367	0.110864	3129.37	3379.32
Hnrnpab	0.00611487	0.110362	10801.3	11660
Hn1l	0.0456333	0.110338	3233.85	3490.88
Timeless	0.0453335	0.110311	1425.13	1538.37
Ift80	0.0288436	0.110184	2313.34	2496.94
Ncl	0.0100058	0.109918	17073.8	18425.5
Nmt1	0.0143744	0.109643	2961.19	3195
Mcm3	0.00185087	0.10923	9202.27	9926.05
Ssb	0.0388222	0.109042	3725.93	4018.46
Crtap	0.0436627	0.108899	1846.89	1991.7
Cbx3	0.00496221	0.108551	4916.14	5300.31
Rarg	0.00641416	0.107041	6146.23	6619.59
Ctdsp1	0.0232859	0.106915	3972.97	4278.58
Cd63	0.0165511	0.1069	8101.86	8724.98
Prps2	0.0493815	0.106755	1924.88	2072.71
Lgals1	0.0188477	0.106743	40981.4	44128.6
Cast	0.00896118	0.106722	4905.86	5282.53
Ndc1	0.0471897	0.106239	1634.53	1759.44
Kpnb1	0.00138079	0.10609	13293.7	14308.1
Ptma	0.00578654	0.105739	51726.2	55659.8
Copa	0.00745317	0.105658	8066.97	8679.94
Prdx1	0.0168715	0.104803	7947.49	8546.31
Eif2s3x	0.00983683	0.104729	7427.9	7987.17
Ppp1ca	0.0163183	0.104195	13447.1	14454.2
Mapre2	0.0276092	0.104129	2429.69	2611.54
Tm9sf3	0.00546949	0.103395	6760.35	7262.64
Fkbp5	0.0381185	0.103364	2478.99	2663.12
Ak2	0.043637	0.103081	2717.66	2918.95
Ski	0.0219263	0.10287	2867.94	3079.91
Mcm6	0.00419328	0.102554	9691.54	10405.5
Tra2a	0.046273	0.102426	2055.93	2207.2
Ctsa	0.00294669	0.102255	10287.5	11043.1
Ids	0.0447135	0.101828	2610.67	2801.59
Ngfrap1	0.0263741	0.101332	5186.76	5564.17
Gspt1	0.0261572	0.100661	5325.78	5710.64
Pnrc1	0.0497782	0.100632	3720.35	3989.12
Impdh2	0.0273473	0.100348	4205.92	4508.88
Nusap1	0.0223019	0.0998309	3609.61	3868.23
Purb	0.0165135	0.0993984	4161.44	4458.26
Ptgfrn	0.00834252	0.0990375	5615.2	6014.21
Anxa3	0.0235892	0.0984289	3182.79	3407.52
Cfap20	0.0434245	0.0983422	2143.02	2294.2
Eif3e	0.0184427	0.0982623	4471.31	4786.46
Nhp2l1	0.0485698	0.0982527	4143.03	4435.02
Laptm4a	0.00687254	0.0979011	7407.93	7928.09
Sumo2	0.0324114	0.0976369	7376.7	7893.21
Emd	0.0409947	0.0976006	2377.78	2544.2
Kdm2a	0.038087	0.097116	5200.58	5562.71
Ext2	0.0295984	0.0969502	2870.92	3070.48
Fkbp9	0.0253485	0.0969048	3082.58	3296.75
Dnm1l	0.0415386	0.0965231	2937.73	3141
Carm1	0.0347521	0.0958132	3511.43	3752.55
Dars	0.0282542	0.094439	3105.75	3315.86
Fam111a	0.023508	0.0939982	6787.77	7244.74
Ctnna1	0.00901777	0.0915882	9163.37	9763.96
Slc6a8	0.0474497	0.0914135	2756.41	2936.72
Mbtps1	0.0478256	0.0911649	3046.8	3245.54
Sptan1	0.0360098	0.0905289	7126.45	7587.97
Dnm1	0.0446587	0.0905119	2652.44	2824.18
Rac1	0.013791	0.0897697	14426.6	15352.8
Anxa5	0.0172266	0.0883295	12073.8	12836.1
Tcf12	0.0376247	0.0877299	4184.57	4446.92
Ddr2	0.0356999	0.0877174	4977.93	5289.98
Dpy19l1	0.0432778	0.0875065	4703.05	4997.14
Cdk4	0.0360816	0.0863859	7822.31	8305
Rpl31	0.0310185	0.0861438	9076.64	9635.12
Ywhag	0.0330595	0.0857501	8065.8	8559.74
Ctsb	0.015121	0.0841307	15604.1	16541.1
B2m	0.0450772	0.0833388	13514.5	14318.2
Timp2	0.0418826	0.0832515	11501	12184.2
Hnrnpa3	0.0264053	0.0827044	19027.2	20149.8
Ctnnb1	0.0352532	0.0826675	7761.62	8219.36
Oxct1	0.0313491	0.0821225	6587.32	6973.16
Mcm7	0.0196052	0.0819425	9290.98	9833.97
Rad21	0.0197132	0.0813287	15696.9	16607.2
Rock2	0.0457962	0.0810629	4622.34	4889.5
Txndc5	0.0297757	0.0803002	6086.78	6435.17
Nacc1	0.0428672	0.0801551	7833.18	8280.71
Anxa4	0.0481765	0.07998	4750.52	5021.31
Paics	0.0365041	0.0796044	9380.17	9912.29
Ywhaq	0.0432198	0.0785528	6376.82	6733.65
Hsp90ab1	0.0232769	0.0785085	88210.5	93143.7
E430025E21Rik	0.0452727	0.0756501	5146.78	5423.86
Myadm	0.041904	0.0733446	10331.1	10869.9
Pcbp2	0.0291877	0.0707781	23707.2	24899.3
Aldh18a1	0.0423543	-0.0710977	8073.08	7684.87
Rpl8	0.0256236	-0.0731222	24140.9	22947.8
Pabpc1	0.0274195	-0.0762863	55840.6	52964.6
Eif4h	0.0384178	-0.0781078	9677.72	9167.7
Rpl13a	0.0241371	-0.0788729	15609.3	14778.8
Actr1a	0.0476759	-0.0801115	4676.96	4424.33
Xpnpep1	0.0467626	-0.0806887	5573.81	5270.63
Scarb1	0.0389762	-0.0808094	4602.44	4351.73
Pkm	0.0135937	-0.0811251	150438	142212
Mcm5	0.0400053	-0.0816553	6925.7	6544.6
Tns1	0.0332627	-0.0832757	8203.48	7743.36
Pgk1	0.0303886	-0.0833475	73191.6	69083
Tnks1bp1	0.0458305	-0.0835966	5646.38	5328.5
Khsrp	0.0188743	-0.0843631	10298	9713.06
Chaf1a	0.034774	-0.0846811	5756.13	5427.99
P4hb	0.0232265	-0.0854258	34135.1	32172.5
Amfr	0.0354704	-0.0856121	5121.74	4826.65
Dazap2	0.0335076	-0.0856294	6432.85	6062.15
Rps15	0.0143352	-0.0858393	14271	13446.6
Cnot1	0.0263798	-0.0860753	13391.3	12615.7
Csde1	0.0356171	-0.0861079	9317.96	8778.09
Psmd3	0.0464248	-0.0865921	3743.17	3525.12
Rpl18	0.0381018	-0.0869174	10752.6	10123.9
Gapdh	0.0294972	-0.0870711	212449	200007
Fads3	0.0439989	-0.0871322	5070.12	4772.97
Micu1	0.0464387	-0.0872032	3264.47	3072.99
E2f1	0.0476145	-0.087785	4684.77	4408.21
Slc25a1	0.0378639	-0.0878775	3996.34	3760.18
Dap	0.0115849	-0.0885792	12865.7	12099.5
Cse1l	0.0444492	-0.0886913	4570.45	4297.94
Vars	0.0220788	-0.0900884	9673.98	9088.36
Otud4	0.0272678	-0.0904911	4377.08	4110.97
Hmga1-rs1	0.0129039	-0.0905339	34429.1	32335
Sparc	0.00522467	-0.0906835	25077.8	23550
Tapbp	0.0170225	-0.091065	7287.14	6841.38
Phgdh	0.0253812	-0.0911929	9702.57	9108.25
Mapk6	0.0157986	-0.0912588	6886.92	6464.78
Pttg1ip	0.018176	-0.0916785	5139.86	4823.4
Ttll12	0.0402774	-0.0917182	3643.99	3419.54
Gnb2	0.028264	-0.0919846	10221.9	9590.49
Itm2c	0.0356454	-0.0921132	4422.53	4148.99
Abi1	0.0350016	-0.0929717	3183.54	2984.85
Slc3a2	0.0162282	-0.0929848	6849.92	6422.36
Drap1	0.037772	-0.0931854	4407.33	4131.65
N4bp1	0.0367989	-0.0932707	3643.1	3415.03
Ddx19a	0.0361629	-0.0935264	3000.34	2812
Grb2	0.0493663	-0.0941437	2717.59	2545.91
Tubb4b	0.0107431	-0.094291	7402.52	6934.18
Vapa	0.0315868	-0.0948752	5227.67	4894.94
Jak1	0.0195263	-0.0949732	6409.65	6001.29
Ifrd1	0.0280202	-0.0970469	3765.38	3520.43
Psmd8	0.0425467	-0.0977259	3032.48	2833.87
Bicd2	0.0335543	-0.0978428	2848.19	2661.43
Puf60	0.0119029	-0.0978629	5604.54	5236.97
Dync1li2	0.0434098	-0.0980018	2635.64	2462.55
Srebf1	0.0425417	-0.0981697	3954.72	3694.57
Myl6	0.0195426	-0.0983817	6678.66	6238.41
Rbfox2	0.030994	-0.0985717	4586.33	4283.43
Rela	0.0115509	-0.0988554	5651.6	5277.32
Rpn2	0.00685118	-0.0989455	8864.23	8276.67
Mef2d	0.0303419	-0.0991321	3208.3	2995.25
Gpc1	0.0140349	-0.0992222	9753.05	9104.83
Cx3cl1	0.0319888	-0.0994206	3401.03	3174.55
Nampt	0.0496062	-0.0994501	8417.25	7856.56
Slc16a1	0.047896	-0.0996754	2167.18	2022.51
Rps16	0.0202285	-0.0996787	14582.1	13608.6
Setd8	0.015318	-0.0997515	4488.66	4188.79
Glce	0.0444616	-0.100461	2608.4	2432.94
Zyx	0.0082006	-0.100462	9080.19	8469.41
Samd4b	0.0283271	-0.101297	3542.75	3302.53
Rragc	0.0362987	-0.101588	2620.41	2442.24
Ermp1	0.0378701	-0.101755	2529.02	2356.79
Nras	0.0358168	-0.101786	2562.21	2387.67
Zfp395	0.0344902	-0.101872	3281.95	3058.2
Rpl13	0.00761749	-0.102255	11858.5	11047.1
Gosr2	0.0459858	-0.102328	2260.28	2105.51
Tmbim6	0.0104896	-0.102867	13804	12854
Usp5	0.0261113	-0.102968	2689.2	2503.95
Mroh1	0.0353383	-0.10305	3244.11	3020.46
Ap2a2	0.0163625	-0.103059	5451.1	5075.28
Gpt2	0.0426098	-0.103104	3154.71	2937.12
Nmt2	0.0236695	-0.103866	2802.43	2607.76
Tmem109	0.0192365	-0.10397	2976.1	2769.17
Soga1	0.0241402	-0.103995	2660.01	2475.01
Szrd1	0.0194367	-0.104695	3472.31	3229.25
2019-03-06	0.0305748	-0.104818	2997.11	2787.08
Capg	0.0122621	-0.10499	4796.6	4459.94
Otub1	0.0191903	-0.105315	3024.59	2811.66
Bcar1	0.00426273	-0.105679	6954.68	6463.45
Epha2	0.0403401	-0.105907	3853.4	3580.66
Glis2	0.0387519	-0.105921	2339.85	2174.22
Spag5	0.0278458	-0.106185	2287.52	2125.2
Pcnx3	0.0440143	-0.106581	1951.8	1812.8
Fkbp8	0.0111139	-0.107121	5442.18	5052.73
2019-09-05	0.00755641	-0.107217	4915.29	4563.24
Ppard	0.0091528	-0.107876	3978.38	3691.75
Lrrc41	0.0394964	-0.108004	1908.97	1771.28
Mex3d	0.0404498	-0.108048	2567.4	2382.15
Insig1	0.0183594	-0.10805	3748.08	3477.62
Espl1	0.0386363	-0.108846	2991.23	2773.85
Smurf2	0.0427714	-0.10885	1873.44	1737.29
Col4a2	0.00350898	-0.109112	8898.2	8250.04
Arf3	0.00344378	-0.109333	8199.07	7600.67
Atf4	0.0059595	-0.109463	15583	14444.4
Ecm1	0.00732581	-0.109629	4682.17	4339.56
Bag6	0.00654626	-0.109641	10581.2	9806.84
Adipor1	0.00772407	-0.109645	5110.93	4736.89
Egln1	0.0113342	-0.109782	6131.58	5682.31
Sympk	0.0151101	-0.110108	3969.31	3677.64
Gtpbp1	0.0195419	-0.110125	2629.7	2436.44
Poldip3	0.007679	-0.110143	4486.9	4157.1
Atp6v0b	0.0406906	-0.110442	2269.7	2102.44
Ptpn23	0.0142362	-0.110716	4506.26	4173.37
Zdhhc9	0.0343216	-0.110849	2350.02	2176.22
Dgcr2	0.0263324	-0.111142	2319.52	2147.54
Slc7a1	0.00890327	-0.111294	5002.26	4630.88
Actr1b	0.0155072	-0.111493	3112.08	2880.63
Cacnb3	0.00984884	-0.111588	4659.61	4312.79
Prdx5	0.00401858	-0.111665	5622.83	5204.04
Mrpl38	0.0336628	-0.11184	2214.83	2049.62
Hmgcr	0.0213689	-0.111844	2989.49	2766.48
Mrpl45	0.0415928	-0.111975	2080.84	1925.45
Clptm1	0.0400312	-0.112032	2503.9	2316.82
Ube2g2	0.0464473	-0.112236	1542.45	1427
Mapk9	0.0428834	-0.112922	1487.11	1375.15
Hoxb9	0.00427925	-0.113242	5091.32	4706.97
Agrn	0.0397418	-0.113354	3421.22	3162.7
Unc5b	0.00668914	-0.11343	3665.11	3387.98
Mif	0.0115202	-0.113742	18201	16821.1
Picalm	0.0268703	-0.113886	4704.08	4347.02
Inf2	0.0251051	-0.113944	3087.24	2852.79
Ube2v1	0.00308189	-0.113972	6026.05	5568.32
Gfod1	0.0459655	-0.114351	1487.1	1373.78
Alyref	0.0304513	-0.114505	2151.64	1987.47
Atp13a3	0.00861081	-0.114947	4261.35	3935
Sipa1l3	0.0278488	-0.115282	2043.54	1886.6
Fbxo42	0.0400021	-0.115652	2180.49	2012.52
Sertad2	0.0156736	-0.115712	3239.33	2989.67
Tmem184b	0.00810698	-0.115793	5351.1	4938.39
Cep170b	0.0166936	-0.115817	3302.37	3047.62
Furin	0.0386471	-0.115998	1745.26	1610.43
Arl2bp	0.0128978	-0.116025	2734.51	2523.21
Arnt	0.0203639	-0.116254	3307.17	3051.13
Gtf3c4	0.0482534	-0.116297	1423.08	1312.87
Hipk3	0.0424478	-0.11631	1471.13	1357.18
G3bp2	0.00946039	-0.11686	3999.44	3688.25
Rpl35a	0.00547705	-0.117015	5394.31	4974.06
Agap1	0.0226568	-0.117194	4044.82	3729.24
Slc20a1	0.04585	-0.117414	1531.73	1412.01
Rps27	0.0264288	-0.117454	6008.65	5538.85
Dmwd	0.0351082	-0.117481	1792.19	1652.04
Arhgef12	0.015451	-0.117678	2378.51	2192.2
Smg5	0.0108106	-0.117816	2772.66	2555.24
Rnf4	0.0100532	-0.117994	3344.41	3081.77
Col16a1	0.0169517	-0.117998	4798.42	4421.58
Senp5	0.0401661	-0.118004	1548.59	1426.97
Dnajb2	0.0420628	-0.118105	1410.84	1299.94
Ngef	0.0408474	-0.118237	1984.73	1828.56
Mid1	0.037469	-0.118466	2304.99	2123.28
Anapc11	0.0259875	-0.118561	2322.47	2139.24
Mxi1	0.0132232	-0.118878	6900.88	6355.04
Hk1	0.00228443	-0.118972	14705.6	13541.5
Atf7	0.0356242	-0.118982	3400.84	3131.62
Pdcl3	0.0353878	-0.11902	1870.17	1722.08
Tox4	0.0478463	-0.119432	1650.13	1519.03
Papss1	0.00671163	-0.119462	4189.46	3856.53
Uhrf1bp1	0.0418579	-0.119712	1428	1314.29
Nucks1	0.00631221	-0.120161	3334.21	3067.75
Sbno1	0.0072386	-0.120218	4081.38	3755.07
Vapb	0.0113608	-0.120298	3185.09	2930.27
Lpp	0.0354232	-0.120436	2477	2278.62
Usp25	0.0303098	-0.120447	1692.44	1556.88
Pcbp4	0.0149161	-0.120544	2797.42	2573.18
Trim47	0.0301308	-0.120842	1696.25	1559.95
Ralgapb	0.0156335	-0.120957	2649.41	2436.34
Car12	0.0374384	-0.120996	3099.14	2849.82
Sf3b1	0.0127727	-0.12107	14183.7	13042
Hspa5	0.00425177	-0.1211	13594.7	12500.1
Scd2	0.00147126	-0.121118	57683.3	53038.4
Kpna2	0.0201751	-0.121375	5371.33	4937.92
Agpat1	0.0078919	-0.121392	3160.03	2905.02
Abcc1	0.00622706	-0.121447	7108.56	6534.65
Rps6ka3	0.0102223	-0.121468	2865.37	2633.99
Fdft1	0.0043984	-0.121494	4034.73	3708.86
Pkp2	0.0282097	-0.121586	1822.65	1675.34
Dda1	0.0163945	-0.121866	2203.31	2024.84
Arhgap28	0.0329801	-0.122264	1597.05	1467.28
Pcx	0.0384154	-0.122467	1465.46	1346.19
Clcn3	0.0101031	-0.122964	2441.12	2241.68
Hmga1	0.00503838	-0.123218	3665.97	3365.87
Rack1	0.00331271	-0.123348	22963.3	21081.5
Btg3	0.040114	-0.123686	1425.72	1308.58
Dusp11	0.0435732	-0.1241	2099.42	1926.38
Odc1	0.0263181	-0.124506	3658.96	3356.43
Junb	0.00934026	-0.124581	4493.14	4121.43
Gtf3c1	0.0222017	-0.12481	1941.66	1780.75
Reep5	0.00551836	-0.125365	3284.58	3011.21
Zc3h3	0.0365897	-0.125597	1367.32	1253.32
Hsph1	0.0114659	-0.125664	3018.32	2766.54
Clptm1l	0.0224664	-0.125964	1585.54	1452.98
Ip6k1	0.0178971	-0.126071	1901.63	1742.51
Pitpnm1	0.00527328	-0.126073	3115.36	2854.67
Edc4	0.00830432	-0.126216	3088.62	2829.89
Dck	0.0304817	-0.126317	3652.79	3346.57
Eif2b2	0.0392838	-0.126339	1274.28	1167.44
Rabl6	0.0130243	-0.126503	2004.66	1836.36
Ncam1	0.00524517	-0.12659	4370.32	4003.19
Hdac5	0.00593959	-0.126641	5469.05	5009.44
Csnk1g1	0.0313945	-0.127109	1361.1	1246.31
Sbno2	0.0108947	-0.127277	2440.8	2234.69
Kat2b	0.049127	-0.127592	1152.56	1055.01
Actg1	0.00178397	-0.127704	31306.7	28654.6
Laptm4b	0.0194706	-0.128154	2330.66	2132.55
Ddit3	0.0199243	-0.128215	1828.08	1672.63
Maff	0.037204	-0.128219	2058.4	1883.35
Arpc1b	0.00835807	-0.128529	8973.39	8208.53
Acsl4	0.00744569	-0.128823	4355.57	3983.51
Tpcn1	0.0283312	-0.129025	1395.28	1275.91
Mfge8	0.017547	-0.129052	4347.75	3975.73
Lonp1	0.00058789	-0.129064	17481.4	15985.4
Emc10	0.0281481	-0.129084	1395.93	1276.45
F11r	0.013172	-0.129391	2071.51	1893.81
Setd1a	0.0191627	-0.129436	2100.67	1920.41
Cyr61	0.020449	-0.129829	3566.51	3259.58
Mapk7	0.0336443	-0.130081	1388.57	1268.85
Fzr1	0.0141143	-0.130332	1854.27	1694.1
Rpl27a	0.00253163	-0.130732	13106.1	11970.7
Scd1	0.000272081	-0.130769	12837.9	11725.5
Rps5	0.00307785	-0.131268	8094.5	7390.51
Cyth2	0.0310164	-0.131429	1320.92	1205.91
Trim24	0.0365568	-0.131605	1133.09	1034.3
Pi4k2a	0.017029	-0.131709	2129.83	1944
Gng12	0.00225239	-0.131836	3490.3	3185.49
Me2	0.0077554	-0.132394	6560	5984.8
Eif1	0.00121704	-0.132439	14747.1	13453.6
Shb	0.0318882	-0.132467	1354.8	1235.94
Bri3	0.0145245	-0.132706	2300.49	2098.32
Tnk2	0.00195496	-0.132884	4842.91	4416.76
Rps28	0.0036579	-0.132901	8857.84	8078.32
Tmem63b	0.0118994	-0.13292	1987.06	1812.16
Cpox	0.0116564	-0.133258	1807.78	1648.28
Rubcn	0.0111018	-0.133289	3835.45	3496.97
Atf6	0.0233213	-0.133384	2407.26	2194.67
Ddah1	0.00587447	-0.13362	2816.46	2567.32
Dap3	0.016297	-0.134005	1962.62	1788.53
Kdm4a	0.00721293	-0.134161	2084.22	1899.14
Cdc45	0.00388776	-0.134377	3432.45	3127.18
Zpr1	0.0344164	-0.134393	1374.96	1252.67
Map3k12	0.0244667	-0.134731	1303.49	1187.27
Cep55	0.00995733	-0.135178	2228.19	2028.89
Sh3gl1	0.00361903	-0.135308	2883.94	2625.76
Cstf1	0.042425	-0.135341	939.893	855.73
2019-03-02	0.0442972	-0.13538	944.511	859.911
Wbp11	0.00418354	-0.13581	3262.24	2969.15
Hipk1	0.00604513	-0.135854	2884.08	2624.89
Tjap1	0.00633686	-0.135875	2389.02	2174.29
Atp6v1h	0.0335045	-0.136041	1194.27	1086.8
Xbp1	0.0247713	-0.136073	1434.55	1305.43
Qdpr	0.0130162	-0.136238	2019.26	1837.31
Ampd3	0.0194903	-0.136388	1720.86	1565.63
Slc5a3	0.0404142	-0.136805	1085.3	987.116
Atxn2l	0.00344261	-0.136827	5912.69	5377.69
Llgl1	0.00237581	-0.137119	5047.07	4589.47
Kif3b	0.0162331	-0.137146	1446.58	1315.4
Sh2b3	0.0199995	-0.137459	2502.04	2274.65
Icmt	0.0144971	-0.137638	1723.23	1566.43
Rnf44	0.00718387	-0.137961	2267.77	2060.95
Arrb1	0.017565	-0.138265	1872.88	1701.72
Rasa4	0.037699	-0.138283	1032.37	938.009
Zyg11b	0.021356	-0.138443	1709.83	1553.38
Atxn7l3	0.0350589	-0.138478	1283.92	1166.41
Arrdc3	0.0277196	-0.138911	1207.91	1097.03
Farsa	0.0242569	-0.138957	1274.98	1157.91
Cetn2	0.0370627	-0.139252	962.43	873.877
Ldlrap1	0.0214076	-0.139472	1492.3	1354.78
Aldoa	8.17745e-05	-0.139793	60146.3	54591.7
Mpp2	0.0136981	-0.140298	3276.37	2972.75
Sgsm3	0.0179622	-0.140351	1338.9	1214.78
Rnf14	0.0105852	-0.140553	1718.89	1559.33
Pdpk1	0.0103939	-0.140582	2537.54	2301.94
Aqr	0.0132673	-0.140828	1581.2	1434.14
Rfx2	0.0488053	-0.140968	815.266	739.374
Agfg1	0.00114312	-0.141135	4039.92	3663.42
Cdk2ap2	0.0321963	-0.141256	1761.95	1597.62
Pmvk	0.0311709	-0.141289	1067.42	967.835
Tbl2	0.0134444	-0.141384	4685.76	4248.34
Afap1	0.0224219	-0.141755	1216.23	1102.41
Dnajc5	0.00170378	-0.141762	5012.08	4543.01
Wars	0.01559	-0.141865	1728.88	1566.97
Trim3	0.0239343	-0.141894	1472.62	1334.68
Acly	0.000215164	-0.142832	7595.06	6879.14
Gzf1	0.0165338	-0.143215	1866.87	1690.45
Kifc3	0.0239953	-0.14322	1336.15	1209.88
Ehbp1l1	0.00208187	-0.143278	2854.7	2584.82
Aaas	0.00251444	-0.143353	3439.96	3114.58
Fasn	0.000886848	-0.143474	6642.59	6013.78
Thra	0.00579539	-0.143718	3146.77	2848.4
Ezh1	0.036895	-0.143731	963.353	872.003
Fem1b	0.00641426	-0.143911	3072.03	2780.38
Klf16	0.0443786	-0.144161	875.228	791.998
Zfand3	0.00235582	-0.144342	3152.91	2852.73
Lin54	0.0220661	-0.144345	1584.86	1433.96
Msrb1	0.0297869	-0.144546	1068.66	966.778
Kctd11	0.0161952	-0.144596	1513.92	1369.54
Vta1	0.0312049	-0.144845	927.9	839.264
Speg	0.0293241	-0.145029	1148.7	1038.84
Ciapin1	0.0261293	-0.145115	1284.14	1161.26
Mkl2	0.0254182	-0.145226	1370.8	1239.53
Csnk1e	0.00216376	-0.145402	2914.58	2635.15
Herpud1	0.010087	-0.145494	3810.51	3444.96
Creld2	0.0442959	-0.145571	930.577	841.261
Tiparp	0.0155371	-0.145697	3578.25	3234.54
Gltscr1l	0.0484895	-0.14603	1299.04	1173.99
Nktr	0.0319702	-0.146251	1920.75	1735.58
Vegfa	0.00260142	-0.146498	8617.7	7785.58
Ppp5c	0.0122681	-0.1467	1511.17	1365.06
Ykt6	0.029651	-0.146913	1458.68	1317.45
Pank3	0.00807703	-0.14741	4017.82	3627.56
Rsrp1	0.0168761	-0.147581	1848.78	1669.01
Rbpj	0.000184035	-0.147965	16491.6	14884.1
Kcnab2	0.0131319	-0.14805	1752.55	1581.62
Bsg	0.000168111	-0.148115	49782.5	44925.2
Fads2	0.00072797	-0.14826	4885.12	4408.03
Unc119	0.0277611	-0.148419	1142.24	1030.57
Ubac1	0.04947	-0.148525	864.937	780.322
Rad54l2	0.0215156	-0.148659	1212.81	1094.06
Got1	0.00231186	-0.148692	2320.53	2093.28
Bmp2k	0.0393012	-0.148777	1067.64	963.026
Mettl16	0.0326021	-0.148788	920.893	830.653
Cenpn	0.0278623	-0.149013	1149.98	1037.13
Msmo1	0.000324602	-0.14932	6216.91	5605.63
Insig2	0.00820324	-0.149375	2834.28	2555.5
Fxr2	0.000847699	-0.149734	3521.9	3174.7
Clock	0.0172431	-0.14982	1606.42	1447.97
Amer1	0.0427959	-0.150076	802.585	723.292
Aak1	0.00825532	-0.150086	1960.46	1766.76
Pla2g12a	0.0300946	-0.15016	907.07	817.406
Trp53inp2	0.0152491	-0.150249	1230.47	1108.77
Relb	0.0159078	-0.150295	1178.46	1061.87
Ppp1r13l	0.014826	-0.150807	1550.45	1396.56
Actl6a	0.0129001	-0.150823	1330.56	1198.49
Stard7	0.01094	-0.150833	1593.54	1435.35
Gps1	0.00469376	-0.151059	2197.75	1979.27
Klc2	0.0309648	-0.151136	1121.42	1009.89
Ctnnal1	0.00211756	-0.151195	3098.37	2790.1
Tnfrsf22	0.0380412	-0.151341	798.99	719.421
Egln2	0.0480573	-0.151464	719.126	647.455
Zfyve27	0.0364482	-0.151609	771.155	694.229
Chka	0.0298651	-0.151739	1034.28	931.026
Rpl37a	0.000582768	-0.151752	5065.2	4559.48
Btaf1	0.0105522	-0.15184	1321.32	1189.32
Ehd1	0.00022206	-0.151858	6170.97	5554.44
A230046K03Rik	0.0077252	-0.15191	1553.26	1398.02
Leprotl1	0.00518695	-0.15198	1745.5	1570.98
Tnpo1	0.00279371	-0.152201	3076.75	2768.7
Hmgxb3	0.0161925	-0.152259	1289.16	1160.03
Vdac1	0.000104262	-0.152274	10905.2	9812.88
Foxk2	0.00112169	-0.152376	3279.02	2950.36
Nlgn2	0.00234715	-0.152385	2580.63	2321.96
Sbf1	0.000239607	-0.152424	4945.23	4449.41
Sgms2	0.0204321	-0.152544	1025.27	922.401
Sap30	0.0237991	-0.152896	1269.01	1141.4
Pgp	0.0109766	-0.153094	1743.46	1567.93
Srf	0.00837489	-0.153365	1644.06	1478.26
Ric8a	0.0465451	-0.153502	804.973	723.723
Wdr90	0.0124634	-0.153876	1580.88	1420.94
Rae1	0.0191672	-0.154142	1269.75	1141.08
Abca7	0.0363629	-0.154329	854.613	767.913
Ttyh3	0.000195632	-0.154619	4363.14	3919.72
Tnfrsf23	0.0162243	-0.154696	1235.45	1109.84
Ccnd3	0.000640738	-0.154839	5481.35	4923.53
Kremen1	0.00403546	-0.154884	2615.82	2349.54
Eaf1	0.0127061	-0.155	1472.86	1322.82
Tnfaip3	0.0452745	-0.155236	812.121	729.273
Gsn	0.000869338	-0.155455	9520.85	8548.29
Acat2	0.00049815	-0.155629	5511.12	4947.56
Col4a1	2.6713e-05	-0.155677	13088.6	11749.7
Gga1	0.000697119	-0.155858	2671.12	2397.6
Arih2	0.00936353	-0.155906	2029.76	1821.85
Tmem132a	0.00267045	-0.156211	2007.25	1801.26
Rhbdd1	0.00391459	-0.156216	2767.77	2483.73
Lrp10	0.00104713	-0.156296	3283.09	2946
Vegfc	0.0269959	-0.156575	867.195	778.006
Gpr137b-ps	0.0061166	-0.156701	1491.92	1338.36
Rnf217	0.00381389	-0.156763	2247.98	2016.52
Natd1	0.0164509	-0.156827	1025	919.421
Uqcc2	0.0178337	-0.157064	1384.13	1241.35
Rps19	0.000472725	-0.157085	5105.71	4578.98
Cog3	0.0476018	-0.157303	735.258	659.306
Dot1l	0.0132366	-0.157607	1225.8	1098.94
Strn4	0.0023533	-0.157712	2027.09	1817.17
Ubl7	0.0104847	-0.158043	1186.66	1063.53
Med28	0.0102895	-0.158046	1331.2	1193.08
Stil	0.0457318	-0.158474	934.237	837.051
Marf1	0.0030514	-0.158507	2048.52	1835.38
Nsdhl	0.00171629	-0.158514	3553.81	3184.03
Tmem259	0.0018477	-0.158752	3051.3	2733.35
Ifi27	0.0196583	-0.158899	1284.37	1150.42
Oxsr1	0.00195142	-0.158934	2041.99	1828.99
Bub1	0.00296225	-0.159671	3678.89	3293.45
Nyap1	0.0075689	-0.160158	1356.36	1213.84
Pak4	0.00776286	-0.160248	1274.86	1140.83
Dohh	0.0428866	-0.160354	732.673	655.6
Ninj1	0.00346783	-0.160541	1661.32	1486.37
Mob4	0.0269142	-0.160603	1084.75	970.472
Fabp5	0.00157772	-0.160687	2660.24	2379.85
Chac1	0.0293066	-0.160806	1952.03	1746.14
Ube2w	0.0338094	-0.161172	1082.39	967.983
Rab8b	0.0204066	-0.161301	870.524	778.439
Capn10	0.047987	-0.16243	597.174	533.586
Ap2s1	0.0140591	-0.162447	1294.99	1157.08
Rbm38	0.0127907	-0.162492	1247.34	1114.47
Cic	0.00017904	-0.163011	6885.01	6149.41
Slc25a22	0.0373	-0.163582	690.916	616.854
Mknk2	3.83414e-05	-0.163691	4669.8	4168.91
Gpaa1	0.021004	-0.163786	1290.93	1152.39
Helb	0.0404688	-0.163842	727.283	649.205
Mink1	0.000360563	-0.163916	4695.88	4191.54
Stat1	0.0316948	-0.164073	891.588	795.744
Trim25	0.0107568	-0.164073	1370.42	1223.1
Nrf1	0.0147458	-0.164137	1116.74	996.649
Ptprs	0.000232932	-0.164559	8205.52	7320.97
Zfp335	0.0127184	-0.165387	1059.03	944.328
Adamts14	0.0379644	-0.165777	737.903	657.803
Tmem201	0.00401281	-0.16595	1772.48	1579.88
Spryd3	0.00284994	-0.166071	1910.29	1702.57
Cnot6	0.000171706	-0.166195	3484.79	3105.61
Ccnf	0.00521183	-0.166211	1773.58	1580.58
Slco4a1	0.010832	-0.16636	1280.44	1140.99
Jmjd6	0.000547284	-0.16652	3665.61	3266.02
Lpin2	0.00717119	-0.166696	1605.32	1430.15
Sik2	0.0437577	-0.166751	613.692	546.705
Nek1	0.00979572	-0.166753	2058.68	1833.97
Parp10	0.0344277	-0.166874	663.714	591.217
Sh3bp4	0.00244417	-0.167083	1684.52	1500.3
Rpap1	0.00607073	-0.16717	1301.33	1158.95
Nkap	0.0155973	-0.167517	946.03	842.32
Gadd45a	0.0134594	-0.167545	1257.08	1119.25
B630005N14Rik	0.0185325	-0.167752	976.411	869.228
Wdfy1	0.00693611	-0.167912	1361.81	1212.19
Atp13a2	0.0122097	-0.167924	1135.94	1011.13
Mapre3	0.0084328	-0.16809	1152.6	1025.84
Map2k1	0.000227516	-0.168568	4374.07	3891.72
Zdhhc20	0.00234187	-0.168702	2312.07	2056.92
Uba6	0.0302564	-0.168767	1133.23	1008.13
Tmem167	0.0158941	-0.169556	957.626	851.44
Fam220a	0.00901882	-0.170018	1068.63	949.837
Nr4a1	0.0418306	-0.170512	597.395	530.801
Zfp598	0.000486498	-0.171055	3064.78	2722.12
Mtf1	0.0305957	-0.171131	658.749	585.065
Fau	0.000268803	-0.171188	13489.6	11980.3
Fastk	0.000668729	-0.172005	2296.46	2038.36
Ttf2	0.0466367	-0.172118	531.472	471.702
Ipmk	0.00906868	-0.172727	1142.51	1013.59
Tollip	0.00642146	-0.172982	1269.78	1126.3
Ppp1r13b	0.0370343	-0.173261	577.574	512.213
Fam110a	0.0141639	-0.17355	965.616	856.172
Plod2	0.000767299	-0.173907	12063.6	10693.7
Cit	0.0154299	-0.174	910.587	807.128
Kcnk2	0.0409899	-0.174007	559.321	495.77
Hif1an	0.00841235	-0.174658	978.944	867.322
Tmed8	0.0297239	-0.174709	775.862	687.371
Bach1	0.0193227	-0.174726	914.148	809.876
Akap11	0.00165908	-0.174793	2438.6	2160.34
Arvcf	0.0412574	-0.1751	551.322	488.309
Pdxp	0.0175239	-0.175186	873.546	773.659
Dcun1d4	0.0438255	-0.175944	537.427	475.724
Uvrag	0.0143864	-0.176027	799.917	708.036
Hpse	0.0451998	-0.176334	532.825	471.523
Adarb1	0.0465431	-0.176411	517.523	457.957
Hdac4	0.013556	-0.176612	805.901	713.044
Pkmyt1	0.00033291	-0.176675	2256.08	1996.04
Tspan9	0.000306575	-0.176838	3178.8	2812.09
Tonsl	0.00189904	-0.177622	1415.71	1251.71
Lzts3	0.0077853	-0.177813	1170.45	1034.72
Sapcd2	0.0296443	-0.178489	662.354	585.275
Nfat5	0.000544464	-0.178499	6172.26	5453.95
Fbxl5	0.00164203	-0.178777	1690.01	1493.04
Zbtb18	0.0055104	-0.178868	1570.38	1387.27
Pfkm	0.000272652	-0.179735	3646.22	3219.12
Zfp346	0.0402117	-0.179945	512.938	452.789
Atl2	0.00120634	-0.180092	1938.78	1711.26
Pikfyve	0.032324	-0.180354	760.292	670.947
Rnf126	2.33861e-05	-0.180683	6467.32	5706.02
Cldnd1	0.00451512	-0.180727	1552.87	1370.03
Dennd1b	0.0318877	-0.180761	648.335	571.985
Etnk1	0.000218598	-0.180801	2311.03	2038.82
Plscr4	0.0347172	-0.181073	543.084	479.025
Atf6b	0.00220556	-0.181249	1480.93	1306.09
Col18a1	4.0343e-06	-0.181868	7065.23	6228.42
Cdkn1a	1.75877e-05	-0.182268	7547.56	6651.78
Chmp1a	0.0116387	-0.182807	832.432	733.362
P4ha1	4.29958e-05	-0.182937	19251.4	16958.7
Necap2	0.000277521	-0.183673	2133.36	1878.34
Upp1	0.0341538	-0.183676	532.801	469.108
Atp7a	0.0110536	-0.184528	1563.57	1375.85
Nadk2	0.000103052	-0.185117	3832.42	3370.91
BC030867	0.00527801	-0.185453	1073.56	944.063
Pgpep1	0.0176217	-0.186175	788.265	692.832
Ldlr	1.36407e-05	-0.186673	3931.2	3454.07
Ssh2	0.0170427	-0.187833	671.3	589.35
Plekha1	0.00504638	-0.188331	1017.58	893.048
Pdgfa	0.00987366	-0.188534	944.975	829.212
Tspo	0.000502281	-0.188567	3399.1	2982.63
Traf7	2.75907e-05	-0.18873	3789.34	3324.68
Dnm2	2.29575e-05	-0.188991	3916.8	3435.89
Map3k10	0.0130865	-0.189035	729.694	640.082
Bahcc1	0.00348675	-0.189286	1255.6	1101.21
Impdh1	0.000406645	-0.189306	1906.7	1672.23
Cpd	2.88082e-05	-0.189428	3767.57	3303.98
Gsg2	0.0446283	-0.189826	454.561	398.519
Kifc5b	0.00258513	-0.190444	1091.55	956.561
Tmem55b	0.000507023	-0.190842	1934.76	1695.03
Atox1	0.0345576	-0.191226	527.129	461.692
4833439L19Rik	0.00121585	-0.191273	1760.92	1542.27
Pla2g6	0.0213289	-0.191899	763.365	668.29
A430005L14Rik	0.0176803	-0.192115	597.746	523.22
Slc2a8	0.0464661	-0.19254	519.071	454.22
Mfap3	0.00472378	-0.192616	911.238	797.349
Gna11	0.00029002	-0.192795	1834.2	1604.76
Nphp4	0.0210333	-0.193413	623.551	545.317
Fam117b	0.000214137	-0.19358	3842.8	3360.27
Smim14	0.000285513	-0.193661	1935.11	1692.03
Zbtb43	0.0287989	-0.194084	574.433	502.128
Exosc4	0.0463321	-0.194099	434.67	379.953
Cln8	0.0180295	-0.194277	642.041	561.151
Hmgcl	0.0156076	-0.194802	620.274	541.929
Selm	0.0186598	-0.194812	1063.34	929.025
Fam69a	0.0159569	-0.195358	608.354	531.31
Fpgt	0.0419042	-0.195666	437.927	382.384
Ppp1r15a	0.00505805	-0.195928	1570.65	1371.2
Pkia	0.0367491	-0.19599	446.586	389.858
Wtip	0.0184785	-0.196758	656.637	572.922
Tex2	0.0064138	-0.196901	863.461	753.303
Borcs6	0.034426	-0.197011	492.68	429.792
Asb1	0.0210372	-0.197347	522.194	455.433
Trib3	3.17899e-05	-0.197348	3097.58	2701.56
Loxl2	0.000223947	-0.197651	3156.74	2752.58
5730559C18Rik	0.0273624	-0.197925	571.175	497.953
Slc10a7	0.0109666	-0.198262	680.602	593.212
Dhx29	0.029534	-0.198316	525.133	457.689
Col5a3	0.0359994	-0.198627	427.378	372.408
Cpeb4	0.0427816	-0.199265	538.171	468.744
Rbm15	0.0475743	-0.199442	419.687	365.5
Kdm6b	0.000842269	-0.199728	3558.57	3098.5
Plk3	0.0138186	-0.200012	591.431	514.866
Jdp2	0.00395768	-0.200315	1234.42	1074.39
Dalrd3	0.033644	-0.200976	429.718	373.838
Chuk	0.00130743	-0.201125	1161.4	1010.27
Tmem194b	0.0346636	-0.201312	433.319	376.884
Rad51ap1	0.0099396	-0.201365	708.326	616.051
Cbx4	0.00307824	-0.201409	1094.67	952.039
Pim3	8.0913e-05	-0.201655	2147.23	1867.13
Zbtb10	0.0327772	-0.201702	428.679	372.746
Gadd45b	0.0158	-0.202102	665.889	578.846
Tagap1	0.0348701	-0.202207	522.367	454.052
Dhcr24	1.0955e-05	-0.20233	3828.1	3327.18
Yif1b	0.0015059	-0.202404	1220.37	1060.62
Tmed3	0.0130122	-0.202578	598.738	520.301
Sntb2	0.00504181	-0.202797	1281.7	1113.62
Mier2	0.00205097	-0.202888	1009	876.63
9430015G10Rik	0.0153217	-0.202894	619.51	538.234
Slc25a28	0.0153224	-0.203502	739.143	641.901
Strip1	0.000152033	-0.203877	2260.38	1962.49
Plekhj1	0.00804668	-0.204038	691.872	600.626
Smad7	0.00999091	-0.204183	649.113	563.449
Fam160a2	0.007179	-0.204362	745.482	647.02
Tecpr2	0.0390747	-0.204466	394.229	342.136
Rusc2	0.00299279	-0.204873	1936.23	1679.9
Sec14l1	4.20453e-06	-0.204931	3748.93	3252.5
Rnf181	6.02582e-05	-0.204943	2040.9	1770.63
Polr2f	0.00217923	-0.205297	974.2	844.982
Ddit4	1.27486e-05	-0.205473	4044.18	3507.33
Card19	0.000162787	-0.205493	2073.02	1797.81
Anks1	0.0060118	-0.205673	803.498	696.741
Dus3l	0.0337215	-0.205948	420.399	364.472
Idi1	1.13625e-05	-0.205958	5148.32	4463.41
Snhg12	0.0277629	-0.205964	496.58	430.515
Cdkn2d	0.00161313	-0.20684	1262.01	1093.45
Myeov2	0.016067	-0.207133	556.238	481.845
Tet3	0.00197986	-0.207428	1208.06	1046.28
Jund	0.000370523	-0.207519	4582.14	3968.25
Ostf1	2.781e-05	-0.207666	2728.71	2362.89
Orai1	0.0348982	-0.207845	439.558	380.582
Fam193b	0.0145848	-0.208068	950.004	822.415
Per1	0.000458403	-0.208154	1978.97	1713.09
Pak3	0.00374062	-0.209058	1147.82	992.981
Vps37a	0.0021813	-0.209112	1028.83	890.011
Dtx2	0.00161809	-0.209489	992.057	857.974
Tnc	0.000414971	-0.209617	2897.95	2506.05
Igfbp7	0.000131537	-0.209658	5122	4429.21
C330006A16Rik	0.000243473	-0.210041	1742.6	1506.5
Gpam	0.029643	-0.210285	425.716	367.975
Itpripl2	6.46774e-05	-0.211063	2953.22	2551.28
Ror2	0.0496225	-0.211146	323.606	279.547
Apba3	0.000802591	-0.212348	1468.51	1267.52
Dusp1	0.0113143	-0.212484	564.885	487.524
Traf6	0.00713433	-0.212547	822.488	709.817
Ier3	3.79136e-05	-0.212699	8101.71	6991.14
Ahcyl2	0.00364233	-0.213222	966.294	833.534
Smim13	0.0249376	-0.213455	513.087	442.522
Zswim6	0.00431307	-0.21404	734.527	633.25
Cuedc1	0.00216683	-0.214548	1018.92	878.126
Ppp2r3d	0.0295456	-0.215081	505.442	435.437
Nr2f6	0.00362405	-0.215167	1410.93	1215.44
Rps14	4.31715e-08	-0.215686	8834.24	7607.48
Slc2a3	0.000188324	-0.215986	3870.52	3332.35
Akr1b3	0.000117982	-0.21631	6170.97	5311.75
Ppip5k2	0.00136603	-0.216417	1023.84	881.217
D830031N03Rik	0.0144171	-0.217255	758.764	652.689
Klhl17	0.0130787	-0.217332	519.806	447.113
Maml1	0.00017813	-0.217394	1610.38	1385.12
Mfsd14a	0.000395409	-0.217408	1276.98	1098.35
Higd1a	3.63503e-05	-0.217569	3957.94	3403.88
Desi2	0.000156113	-0.217605	1651.33	1420.13
Gpank1	0.0122208	-0.217629	521.443	448.429
Tex30	0.00787246	-0.218094	615.184	528.874
Asb6	0.0185273	-0.218323	525.091	451.349
Mthfr	0.00272266	-0.218574	914.798	786.191
Mxd1	0.0415419	-0.218655	335.522	288.336
Tarbp2	0.0241806	-0.218798	506.497	435.223
Whrn	0.0148321	-0.21934	499.568	429.108
Osbpl8	0.00760244	-0.219416	764.155	656.342
Mib2	0.00100994	-0.219585	1047.93	899.974
Naa16	0.00957765	-0.220117	615.827	528.685
Pik3cb	0.00147395	-0.22014	1044.69	896.851
Fam135a	0.00165223	-0.220157	1194.5	1025.45
Tmem170b	0.00348523	-0.220644	1122.85	963.609
Tppp3	0.0366002	-0.220965	404.983	347.472
Sort1	0.00450335	-0.220978	767.641	658.624
Ulk3	0.0261576	-0.221885	375.969	322.373
Tnrc6b	0.000702803	-0.222058	2002.86	1717.13
Zbed4	0.0142026	-0.222232	544.875	467.088
Tmem60	0.0140887	-0.222771	482.356	413.34
Fam173a	0.0169396	-0.222976	525.971	450.65
Rpl36	0.000135959	-0.223386	3731.33	3196.08
Vasp	0.000448114	-0.223448	1735.57	1486.54
Brsk1	0.0208595	-0.224591	447.766	383.215
Atxn1l	2.05346e-05	-0.224597	2143.49	1834.47
Kpna1	0.000695027	-0.224808	1113.82	953.106
Rffl	0.0387232	-0.225155	314.008	268.635
Ormdl3	0.00333223	-0.225329	864.048	739.107
Lbr	4.80564e-07	-0.225674	3170.81	2711.66
Dcun1d3	0.0416949	-0.226155	325.878	278.597
Rps6ka2	0.000780909	-0.22755	996.306	850.929
Per2	0.00928824	-0.228352	585.723	499.979
Cgn	0.0187207	-0.228764	456.793	389.811
Rassf1	0.000639904	-0.228789	1606.97	1371.31
P4ha2	2.18956e-08	-0.229034	11625	9918.52
Rabggta	0.00385003	-0.229237	742.369	633.305
Mapkapk2	1.40109e-06	-0.229468	2669.46	2276.91
Phtf2	0.0486562	-0.231518	265.944	226.515
Dtx3	0.00222683	-0.231868	1106.53	942.241
Fundc2	3.68814e-05	-0.232118	1727.86	1471.07
Dnaaf5	0.000186942	-0.232417	1674.08	1424.99
Chfr	0.00318561	-0.233413	667.253	567.579
Mcam	0.00610412	-0.234099	568.502	483.35
Mdm4	0.000271144	-0.234105	1400.77	1190.95
Sdf2l1	0.0131212	-0.234218	440.239	374.268
Gtpbp2	2.1941e-05	-0.23448	3306.25	2810.28
Gpr137	0.0134951	-0.234593	505.5	429.637
Acss2	0.0010755	-0.234942	882.96	750.268
Atg9a	4.58293e-06	-0.235739	2410.42	2047.05
Plcd3	0.00105497	-0.236844	899.421	763.248
Piga	0.00270669	-0.237509	1359.78	1153.37
Kdm4b	9.09178e-05	-0.238347	2736.71	2319.96
Mtss1	0.0015902	-0.238847	858.919	727.867
Helz2	0.000411596	-0.238858	1216.74	1031.08
Prkab2	0.00928205	-0.239647	500.499	423.898
Creb5	0.00520834	-0.239794	608.511	515.328
Gem	0.0260985	-0.239972	317.283	268.663
Trappc2	0.042967	-0.240239	293.045	248.094
Scyl3	0.0255485	-0.240469	389.121	329.379
Zfyve21	0.017929	-0.240534	368.613	312.006
Ndrg3	1.03393e-05	-0.242658	2574.87	2176.24
Vamp3	7.60222e-07	-0.242747	2696.38	2278.8
Clk2-scamp3	0.0253574	-0.243187	374.855	316.706
Cep120	0.00113981	-0.24382	779.131	657.981
Rras2	0.000615109	-0.244185	1235.65	1043.25
Csrnp1	0.00726659	-0.245258	496.9	419.217
Hspa4l	7.19855e-08	-0.24531	3805.76	3210.67
Adam8	0.0392567	-0.245637	256.313	216.185
Plekhh3	7.66389e-05	-0.245835	1203.72	1015.13
Hmgcs1	4.7886e-11	-0.245955	7240.31	6105.45
Dusp22	0.0224392	-0.246944	317.283	267.368
Rn45s	8.00662e-07	-0.247267	9086.34	7655.16
Pim2	0.00144722	-0.247395	1130.37	952.241
Srebf2	5.06076e-10	-0.247771	15942.6	13426.8
Acox3	0.0079683	-0.247951	487.552	410.564
Hspa1b	0.0104162	-0.248231	453.744	382.019
Fnip1	0.000256835	-0.24841	1895.88	1596
Pvr	3.22373e-05	-0.250139	1600.44	1345.68
Wwc1	0.0221421	-0.250867	316.588	266.058
Lif	0.00302103	-0.251334	803.5	675.036
E4f1	0.00171301	-0.251566	734.689	617.127
Snx27	4.96212e-07	-0.252147	2412.25	2025.44
Pik3r3	0.0193362	-0.252507	349.377	293.279
Shank2	0.0136344	-0.252744	354.39	297.439
Ammecr1	0.00311371	-0.253361	588.941	494.086
Adcy9	0.0141564	-0.255022	448.012	375.422
Dcaf12	2.52183e-06	-0.255607	2242.18	1878.13
Sqle	2.66654e-11	-0.256236	5700.92	4773.2
Parp6	0.00108295	-0.25744	842.566	704.866
Pxdc1	0.00171325	-0.257551	606.847	507.631
Gamt	0.0247316	-0.258351	289.403	241.953
Ppp2r5b	0.000212059	-0.258794	1115.15	932.025
Vwa1	7.17414e-05	-0.259663	2492.55	2081.98
Cpeb2	0.0247991	-0.259672	291.991	243.893
Them6	0.0089941	-0.259673	432.184	360.993
Tmsb4x	1.09644e-08	-0.263004	5760.66	4800.65
Spcs3	9.65606e-09	-0.263192	3429.81	2857.86
Fbxl15	0.0350563	-0.263411	257.212	214.287
Pvt1	0.0278255	-0.263772	291.26	242.592
Nos2	9.56288e-05	-0.264036	2023.43	1685.02
Phex	0.0160559	-0.264808	328.104	273.084
Lonrf3	0.000213582	-0.265745	1315.53	1094.22
Dhps	0.00554432	-0.266893	491.783	408.725
Ptgs2	0.000118931	-0.26761	1841.1	1529.39
Ube2t	0.00125819	-0.268571	629.928	522.929
Tmem97	1.93838e-07	-0.268744	2296	1905.78
Cdsn	0.00270522	-0.270074	519.625	430.913
Fam171b	0.0176347	-0.270539	393.858	326.513
Ccne2	4.43097e-06	-0.271196	1396.79	1157.43
Dcaf15	3.08705e-05	-0.271236	1261.85	1045.58
Plppr3	0.0405038	-0.272372	198.589	164.424
Fam57a	0.00535044	-0.272554	436.468	361.332
Ankrd33b	0.000461395	-0.272685	789.605	653.617
Gale	0.00506514	-0.274763	418.611	346.018
Btbd3	0.000601964	-0.27487	796.469	658.301
Riok3	1.31398e-06	-0.276232	1476.66	1219.34
Arl5b	0.0230823	-0.276278	263.449	217.535
Lamc2	0.00085743	-0.280496	589.846	485.625
Ak4	0.00770279	-0.280907	357.219	294.018
Tmem170	0.0332032	-0.282603	206.495	169.761
Lss	1.3441e-09	-0.283562	3048.66	2504.66
Arf2	0.00349102	-0.283941	464.912	381.853
Klc4	0.00702977	-0.284243	422.343	346.817
Cry2	0.00116069	-0.284315	719.888	591.122
Tnfrsf9	8.10662e-08	-0.285568	2628.87	2156.77
Polr2k	0.00749163	-0.287556	382.029	312.992
BC022687	0.00440726	-0.291274	385.411	314.95
Ccl5	2.02343e-07	-0.292051	1911.09	1560.86
Abtb2	0.000113267	-0.292898	722.744	589.948
Spata5l1	0.0487306	-0.296153	163.359	133.043
Dusp4	0.0001081	-0.296418	865.418	704.686
Gatsl2	0.00036414	-0.297149	643.814	523.974
Pcyt2	6.56071e-06	-0.297607	1086.57	884.033
Gpcpd1	0.023622	-0.298748	247.775	201.431
Ciart	4.25956e-05	-0.300281	912.544	741.072
Utp14b	0.0227292	-0.302867	302.198	244.974
Btg2	0.0275865	-0.306427	214.023	173.068
Fyco1	5.79298e-05	-0.307418	798.858	645.546
Rhpn1	0.0491339	-0.309098	151.711	122.453
Rnf183	0.0337524	-0.309527	170.289	137.407
Mapk8ip3	2.09758e-06	-0.309565	2608.47	2104.74
Reep3	1.50657e-10	-0.311088	2395.16	1930.58
Rgs16	0.00676591	-0.311648	306.091	246.624
Dusp14	0.00232479	-0.312781	459.416	369.871
Pias4	3.99612e-05	-0.320302	959.295	768.301
Spef1	0.0280939	-0.320327	181.169	145.096
Herpud2	2.72478e-07	-0.322269	1310.45	1048.11
Slc26a11	0.0175378	-0.323718	200.083	159.868
Slc36a1	0.000195582	-0.323875	579.853	463.257
Zfp697	0.0255241	-0.325474	167.646	133.788
Gm20605	0.000695028	-0.325837	535.585	427.309
Mvd	4.50185e-06	-0.327134	927.107	739.014
Mettl7b	0.00887428	-0.335527	242.785	192.406
Recql4	5.5304e-07	-0.341748	937.724	739.944
Adm	0.010114	-0.342295	275.67	217.445
Mesdc1	0.000557378	-0.342824	450.524	355.237
Agfg2	4.95615e-10	-0.343267	1857.11	1463.88
Atf3	0.00193487	-0.344164	360.721	284.163
Acap1	0.0244352	-0.345958	159.889	125.799
Serinc5	0.000493623	-0.346303	420.021	330.388
Mtm1	0.00397974	-0.350083	274.519	215.371
Wdfy2	0.0372643	-0.350547	121.192	95.0489
Pi4k2b	3.67783e-09	-0.351192	1752.17	1373.59
Hectd2	0.00840606	-0.351853	258.801	202.79
Zfpm1	5.75299e-06	-0.353304	713.337	558.392
Ogfod2	0.00627863	-0.35382	216.302	169.258
Irf7	0.0106512	-0.354142	207.899	162.647
Rhob	5.45226e-09	-0.354242	2977.47	2329.22
Gm1673	0.0463177	-0.3553	113.513	88.7337
Cubn	0.0307716	-0.35854	128.768	100.433
Plcxd2	0.0308778	-0.366707	123.431	95.7269
Kctd7	0.0126285	-0.367406	170.479	132.151
Ppm1k	0.0226599	-0.374679	165.915	127.967
0610010B08Rik	0.0209142	-0.377101	208.855	160.815
Lpin1	1.85183e-08	-0.378232	1449.81	1115.45
Neurl3	0.00109031	-0.394294	353.122	268.677
Sprtn	0.0226919	-0.396217	116.436	88.4736
Pik3cd	0.000820617	-0.400868	276.114	209.129
Sphk1	0.00788809	-0.401811	158.843	120.229
Cystm1	0.00828978	-0.409924	169.626	127.672
Siglecg	0.00110505	-0.413055	240.647	180.733
Abi3	0.000501075	-0.420659	261.203	195.14
Rasgef1a	0.0347346	-0.429566	87.7783	65.1741
Pdzd7	0.0481301	-0.431939	72.2294	53.5411
Baalc	0.00498019	-0.434929	158.068	116.928
Ppp4r1l-ps	0.0421725	-0.435694	74.5447	55.1137
Adarb2	0.035488	-0.436587	89.6793	66.2623
Car6	0.017119	-0.437979	130.353	96.2225
E2f2	1.45675e-07	-0.450282	612.675	448.416
Phospho1	3.35304e-11	-0.454484	1340.73	978.423
Nr1d2	7.33848e-15	-0.46433	1565.82	1134.92
Dusp8	6.76812e-07	-0.47406	462.541	333
Cacnb1	0.00353742	-0.47626	139.127	100.01
Angptl6	0.000512388	-0.47903	277.556	199.136
Fgl2	2.99792e-05	-0.48609	306.692	218.965
E2f5	2.52805e-05	-0.492632	335.047	238.127
Trp53inp1	0.000947754	-0.496712	180.395	127.849
Inpp5j	0.00491245	-0.499833	112.581	79.6163
Jam2	0.0310664	-0.511188	56.8797	39.9093
Cd74	5.53317e-06	-0.534505	287.787	198.687
Plekhh1	0.00327953	-0.544591	109.118	74.8097
Ndrg2	0.000348068	-0.545279	170.078	116.547
BB557941	0.0418964	-0.572332	36.1787	24.3312
Mia2	0.0387737	-0.578028	1.78614	1.1965
1700120K04Rik	0.03873	-0.578226	1.7875	1.19724
Dqx1	0.0337756	-0.604041	34.4793	22.6842
Rn7sk	0.0106799	-0.612957	58.9544	38.5476
Tmod1	0.0242467	-0.612993	43.6153	28.5174
Atp2a3	0.00073699	-0.625101	108.323	70.234
Cxcl10	2.49086e-08	-0.626503	414.163	268.272
Tm7sf2	0.000128166	-0.627273	143.151	92.6759
Btn2a2	0.0192545	-0.649099	43.4846	27.7292
Hist3h2a	0.0220946	-0.656308	34.3756	21.8113
Rn18s	0.00175662	-0.667052	26830.2	16897.4
Cxcl11	0.0406545	-0.68651	18.4341	11.4541
Rn7s2	0.00865761	-0.702608	48.9929	30.1042
Rn7s1	0.00865761	-0.702608	48.9929	30.1042
Ica1l	0.0343124	-0.706606	19.3672	11.8675
Alox12e	0.0442638	-0.717001	5.97531	3.63515
Atp8b4	0.0112528	-0.719975	39.0846	23.7285
Ucn2	0.047482	-0.720518	6.81651	4.1368
Gm21975	0.0157102	-0.724706	2.89177	1.74987
Etnk2	0.0466921	-0.724891	7.45424	4.51013
Mfsd4b5	0.0441867	-0.733642	7.46243	4.48778
A530046M15Rik	0.0171554	-0.77013	3.34373	1.96064
Gm10389	0.0203182	-0.789993	17.9003	10.3526
Ghrh	0.0283763	-0.799702	8.01589	4.60487
Heatr9	0.0238051	-0.807025	14.3689	8.21266
P2rx3	1.71929e-05	-0.830987	118.932	66.8567
Gm2042	0.00716871	-0.841976	3.83282	2.13825
Mbp	0.00573782	-0.842076	31.5981	17.6267
Stmn4	0.000686723	-0.846048	53.612	29.8247
Avil	0.00621026	-0.958161	15.3508	7.90125
Hist1h3h	0.00652026	-0.991676	9.93948	4.99849
