# Supplementary material for: Cryptosporidium parvum hijacks a host’s long noncoding RNA U90926 to evade intestinal epithelial cell-autonomous antiparasitic defense
Source: Front Immunol. 2023 Jun 5;14:1205468. doi: 10.3389/fimmu.2023.1205468 (PMC10280636; doi:10.3389/fimmu.2023.1205468)
Supplement: Supplementary file 2 [file Table_1.xlsx]

## Sheet: Sheet1
Supplemental Table 1. List of primers used for qPCR, ChIP, ChIRP, generating luceriferase constructs, and siRNA sequences.
Species: Mouse	Sense Primer (5'-3')	Antisense Primer (5'-3')
U90926	CTACTGTCCTTTCTTCAACCG	TTGTGAGTGGGAATGATGG
CPV	TGGTTCCGATTTTACCGGAA	AACGACAATTAGGACTCAAATGAC
CP18S	TAGAGATTGGAGGTTGTTCCT	CTCCACCAACTAAGAACGGCC
CPHSP70	TTTAGCTCCAGTTGAGAAAGTACTC	CATGGCTCTTTACCGTTAAAGAATTCC
GAPDH	AACAGGGTGGTGGACCTCAT	AGTTGGGATAGGGCCTCTCTT
Defense Genes
Aebp1	ACACACCCTTCCCAAATG	TCCTCCTTCTCTATCTGGTCA
Lox	GCTACCTGGTGCCTGAATCA	GGGCTTCTTTCTAATACGGTGA
slc27a	GACAGTGCCACCAACAAGA	GCGGTCACGGAAATACAT
Atp6ap2	GACCTGCTCTTTCTCTCCGA	GCTTCCCAAGTTCATCCAA
Ptgs2	TCATTCACCAGACAGATTGC	TTCAGGGAGAAGCGTTTG
Neu13	GACCACGAAAGCCATTGA	GGAAGCAGATGACACACTCCT
Plg3	GCTCAATCAAATCGCACC	TGGAGTAACGAACTGTCTGC
Wdr1	TGGACGGAAGACAGTAAGAGG	TCACCCACAGAAGAGCCAGT
Gaa	AACACCTCAGCCCACTCAT	AGAAAGGATGTGACCCGTAGA
Anti-defense Genes
ccl5	TGCTGCTTTGCCTACCTCT	ACACACTTGGCGGTTCCTT
cyb5b	CCTAAAGGCGATGACAAGG	GCCCAGAAGTGACGATACAA
Kpna2	TCTCTTGGCATCTCCTCA	CGCACCGTGTTTGATAAC
Mvd	TAGTCCACCGCTTCAACACC	GCCACAAACTCAGCCACAGT
Phgalh	GACAGAACTGAACGGGAAG	TGCTGAACACCAAAGGAG
Sqal	CACTTCGTTGGCTTCCTTATG	TGGTAGATGAGAACTGGACTGG
Ldlr	CCATCTTCTTCCCTATTGC	CTTCTGGTAGACTGGGTTG
Nsdh1	TGGACACATCTTAGCCGCT	GAAAGGGATTGGTTCATCG
Msmo1	TTGAGGACACCTGGCATT	CCAAGGGATGTGCGTATT
ccnd1	CGCCCTCCGTATCTTACTT	AGCGGTCCAGGTAGTTCAT
Dhcr24	GAGCCCTTGGTGTCTAT	TTGTGGGACGATGACT
Hmgcs1	AGCCCTGCTAAGAAAGTGC	TCCATTCCTCCAACCGTT
Wars	GTCATCTCGTCCCGTTTA	TCCAGAGTCAAGTCCTTCC
Idi1	AAGCCGAGTTGGGAATAC	GATACCATCAGATTGGGC
Primers for cloning the promoter region into pNL1.1 luciferase vector
U90926 promoter	CGGGGTACCGTATACAGTTTGATGTTATGTG (kpn1)	CCGCTCGAGTAAGATCAGCACAGTAAAAAG (XhoI)
SiRNA sequences
U90926	GGUUCUGUGAAUUCUUUAAUU	UUCCAAGACACUUAAGAAAUU
non-specific control	UUCUCCGAACGUGUCACGUUU	ACGUGACACGUUCGGAGAAUU
Primers for Aebp1 gene promoters (ChIP/ChIRP)
Set 1	CTTCAAGACCTACGGAGTGA	TCAAAGAGACAGTCAGGCTG
Set 2	TGGGCACACAGATTAGGCT	TGGCTTCTCCTTTGGTTTC
Set 3	TCGCCCAAGTTGTTCATC	AGAAGAGGAGGCAAGCAGA
Set 4	GGGCAGATGTAGAAGGTGA	CCAAACTCCAGGACAGAACT
Set 5	GGGTTAGAGCACAGGTCT	AGTTTAGAGGGTCTGGGT
Set 6	GAAGACCCAGGTTCACAT	TGGAAGTCCCGAGAGATA
Set 7	TTTGGGTGAAGGTGTGTG	AGTAATCCTGAAGCCTGCTG
Set 8	TGCCCATTTCACAGAAGAG	GACAGGGTGTTGCTATGTAATC
Primers for slc27a1 gene promoters (ChIP/ChIRP)
Set 1	CTTGGAATGAACAGGTTTGG	TACATAGAGACCGTCCCACC
Set 2	ATGACTGACTGGAGGGCTCT	ACTCTAACGGTGGCAAACG
Set 3	GCGTTTGGGTTTAGGCTA	CAGAGGCTGTTCCTGCTC
Set 4	TTGAGACACAGAGGAGGGA	AGTAACCCGCACACACCT
Set 5	CCCGAATGCCAGATAGTC	CCTCAGCAGTCCCAACAT
Set 6	ACTTTCTGGGATTTAGCGG	TACGAGTCTCCACGGCAA
Primers for lox gene promoters (ChIP/ChIRP)
Set 1	AGAAGTCAGATAAACGGTCT	TCTTTCATCCCTACTGTGT
Set 2	CATCCCAGAGCACACAGTT	GCTATTAGGTCACCAACCCT
Set 3	AACGGCTTGTGTAACTGC	CACGAAGGTCTGGGAAAG
Set 4	GAGAACAACGGGCAGGTGT	AGCAGAAGAATGGGCGTG
Set 5	GACTTTCCCTGTTCTTCCAC	GACCTCTGACTCCTAAACCTG
Probe sequences for ChIRP analysis
NR_0033483 ChIRP Probes 1	AGCCTCATTCAGACAATCTG
NR_0033483 ChIRP Probes 2	GAGCTGTGAGCACAAGAAGG
NR_0033483 ChIRP Probes 3	CGGCTTCCTACAGATTTTAA
NR_0033483 ChIRP Probes 4	TACTATCTTGAATCTCCCCG
NR_0033483 ChIRP Probes 5	TAGGGAGGAGTCACTGTGGT
LacZ ChIRP Probe 1	TTCAGACGGCAAACGACTGT
LacZ ChIRP Probe 2	TGATGCTCGTGACGGTTAAC
LacZ ChIRP Probe 3	TCAGTTGCTGTTGACTGTAG
LacZ ChIRP Probe 4	CCAGTGAATCCGTAATCATG
LacZ ChIRP Probe 5	AATGTGAGCGAGTAACAACC
LacZ ChIRP Probe 6	GTAGCCAGCTTTCATCAACA
CRISPR KO and OE
Aebp1 OE Plasmid	AAGCCTGCTGCTCTGGGAAG	CCCCCTTGGAAACGCTGGAT
Aebp1 KO Plasmids	TAACCGATCCAGCGTTTCCA	CGTAATCCTCCTTCTCTATC
